# Supplementary material for: An International Reference Consensus Genetic Map with 897 Marker Loci Based on 11 Mapping Populations for Tetraploid Groundnut (Arachis hypogaea L.)
Source: PLoS One. 2012 Jul 18;7(7):e41213. doi: 10.1371/journal.pone.0041213 (PMC3399818; doi:10.1371/journal.pone.0041213)
Supplement: Table S2 — Summary of consensus map based on ten RILs and one BC mapping populations. This table provides information about different homologous linkage groups used from the 11 component genetic maps for constructing the reference consensus genetic map. (XLS) [file pone.0041213.s004.xls]

## Sheet: Table S2
Table S2: Summary of the reference consensus genetic map based on the eleven mapping populations (RIL-1 to 10 and BC-1)
Homologous linkage group												Reference consensus genetic map
RIL-1	RIL-2	RIL-3	RIL-4	RIL-5	RIL-6	RIL-7	RIL-8	RIL-9	RIL-10	BC-1
LG11, LG15	LG11	-	LG11	LG11, LG19	LG8	LG8, LG13	LG8	LG26	LG1	a01		a01
LG1	LG1	-	LG1	LG1	LG15	LG15	-	LG11	LG11	b01		b01
LG20	LG14	LG2	-	LG21	LG11	LG11	-	-	-	a02		a02
LG2	-	LG10	LG2	LG2	LG3	LG3	-	LG2, LG21	LG2, LG12	b02		b02
LG3	LG20	LG3	LG3	LG3	-	-	-	LG3	LG3	a03		a03
LG14	-	-	LG15	LG15	LG4	LG4	LG4	LG13	LG13	b11, b03		b03
LG7	LG17	LG7	LG7	LG7	-	LG6	-	LG4	LG4	a04		a04
-	-	LG15, LG1	LG17	LG17	LG1	LG1	-	LG14	LG14	b04		b04
LG5	-	LG5	LG5	LG5	LG12	LG5	LG5	LG5	LG5	a05		a05
LG4	LG4	-	LG4	LG4	-	-	-	LG15	-	b05		b05
LG6	LG6	LG6	LG6	LG6	LG6	LG21	LG6	LG6	LG6	a06		a06
LG10	LG10	-	LG10	LG10	-	-	LG12	-	LG16	b06		b06
LG16	LG7	LG9	-	-	-	LG17	LG3	LG7	LG7	a07		a07
LG18	-	-	LG18	LG18	LG9	LG9	-	LG17	LG17	b07		b07
-	LG8	LG8	LG19	-	LG2	LG2	LG1	LG8	LG8	a08		a08
LG8	-	-	LG8	LG8	-	-	-	LG18	LG18	b08		b08
LG13	LG13	LG12	LG13	LG13	LG14	LG14	-	LG9	LG9	a09		a09
LG9	-	-	LG9	LG9	LG18	LG18	LG9	LG22	LG22	b09		b09
LG12	LG12	-	LG16	LG16	LG10	LG10	LG7	LG10	LG10	a10		a10
-	-	LG14	LG12	LG12	LG7	LG7	-	LG16	-	b10		b10
