# Supplementary material for: An International Reference Consensus Genetic Map with 897 Marker Loci Based on 11 Mapping Populations for Tetraploid Groundnut (Arachis hypogaea L.)
Source: PLoS One. 2012 Jul 18;7(7):e41213. doi: 10.1371/journal.pone.0041213 (PMC3399818; doi:10.1371/journal.pone.0041213)
Supplement: Table S4 — Summary of comparative information between tetraploid cultivated reference map and with diploid groundnut maps. This table provides comparative information on common markers between the tetraploid cultivated reference groundnut map with A-genome (Moretzsohn et al. 2005) and B-genome (Moretzsohn et al. 2009) diploid maps. (XLS) [file pone.0041213.s006.xls]

## Sheet: Table S4
Table S4: Summary of comparative information on common markers between tetraploid cultivated reference groundnut map with AA and BB diploid maps
S.no.	Common markers	Reference consensus map	A-genome map (Moretzsohn et al. 2005)	S.no.	Common markers	Reference consensus map	B-genome map (Moretzsohn et al. 2009)
1	RN17F12	a01	GROUP 1	1	Ah11	b01	B1
2	TC3H02	a01	GROUP 1	2	Ah3	b01	B1
3	TC7H09	a01	GROUP 1	3	TC7D03	b01	B1
4	seq3E05	a01	GROUP 1	4	seq13A07	b01	B1
5	TC1D01	a01	GROUP 1	5	seq18G09	b01	B1
6	Ah21	a01	GROUP 1	6	seq4A06	b01	B1
7	TC2D06	a01	GROUP 1	7	seq19C3	b01	B7
8	TC4G05	a01	GROUP 1	8	seq2F05	b02	B10
9	RN9A05	a01	GROUP 1	9	RI2A06	b02	B10
10	TC2E05	a01	GROUP 1	10	TC1E01	b02	B10
11	RI1F06	a02	GROUP 2	11	Ag39	b02	B10
12	TC4F12	a02	GROUP 2	12	PM32	b02	B10
13	PM32	a02	GROUP 2	13	seq2B10	b03	B3
14	PM230	a02	GROUP 2	14	seq2H08	b03	B3
15	TC7E04	a03	GROUP 3	15	TC1E06	b03	B3
16	TC3E02	a03	GROUP 3	16	PM3	b03	B3
17	seq4F10	a03	GROUP 3	17	seq2C11	b03	B3
18	TC11E04	a03	GROUP 3	18	TC7E04	b03	B3
19	TC1E06	a03	GROUP 3	19	seq19D09	b03	B3
20	PM238	a03	GROUP 3	20	TC3E02	b03	B3
21	PM42_A2	a03	GROUP 3	21	TC2A02	b03	B3
22	PM3	a03	GROUP 3	22	RN3E10	B03	B10
23	TC2C07	a03	GROUP 3	23	PM35	b04	B4
24	Ah30	a03	GROUP 3	24	TC4H07	b04	B4
25	TC4G02	a03	GROUP 3	25	Ah126	b04	B1
26	TC4E10	a03	GROUP 1	26	PM36	b05	B5
27	TC7G10	a04	GROUP 4	27	PM137	b06	B6
28	Ah229	a04	GROUP 4	28	TC11A04	b06	B6
29	gi-0832	a04	GROUP 4	29	TC1A02	b06	B6
30	Ah408	a04	GROUP 4	30	TC3B04	b07	B7
31	Ah569	a04	GROUP 4	31	TC7A02	b07	B7
32	RN12E01	a04	GROUP 4	32	TC3B05	b07	B7
33	seq11C8	a04	GROUP 5	33	TC4G10	b07	B7
34	TC5C5-Ad	a04	GROUP 5	34	seq2A06	b08	B8
35	TC3A12	a05	GROUP 5	35	Ah1	b08	B8
36	PM45	a05	GROUP 5	36	TC6H03	b08	B8
37	PM65	a05	GROUP 5	37	IPAHM373	b08	B8
38	Ah4-26	a05	GROUP 5	38	TC1D02	b09	B9
39	PM36	a05	GROUP 5	39	AC2B3	b10	B2
40	TC6E01	a05	GROUP 5	40	TC7H11	b10	B2
41	Ah742	a05	GROUP 5	41	PM675	b10	B2
42	Ah614	a05	GROUP 5	42	TC4A02	b10	B2
43	Ah636	a05	GROUP 3	43	seq3A6	b10	B8
44	TC1D2	a05	GROUP 9
45	PM35	a05	GROUP 6
46	Ah20	a05	GROUP 6
47	AC3D7	a05	GROUP 3
48	AC2H11	a06	GROUP 6
49	TC3H07a	a06	GROUP 6
50	seq4H06	a06	GROUP 6
51	TC11A04-1	a06	GROUP 6
52	TC1A02	a06	GROUP 6
53	TC7C06	a06	GROUP 6
54	TC9H08	a07	GROUP 7
55	TC4G10	a07	GROUP 7
56	PM204	a07	GROUP 7
57	TC6G09	a07	GROUP 7
58	gi-716	a08	GROUP 8
59	TC1E05	a08	GROUP 8
60	TC6H03	a08	GROUP 8
61	TC9F10	a08	GROUP 8
62	TC9F04	a08	GROUP 8
63	RN22A12	a08	GROUP 11
64	TC3B4	a08	GROUP 11
65	TC7A2	a08	GROUP 11
66	TC3B5	a08	GROUP 11
67	gi-1107	a09	GROUP 9
68	PM170	a09	GROUP 9
