# Supplementary material for: An International Reference Consensus Genetic Map with 897 Marker Loci Based on 11 Mapping Populations for Tetraploid Groundnut (Arachis hypogaea L.)
Source: PLoS One. 2012 Jul 18;7(7):e41213. doi: 10.1371/journal.pone.0041213 (PMC3399818; doi:10.1371/journal.pone.0041213)
Supplement: Table S5 — Genotyping scores for ten RILs and one BC mapping populations used to construct the reference consensus genetic map. This table provides detailed genotyping data for all the 11 mapping populations used for the construction of reference genetic map. (XLS) [file pone.0041213.s007.xls]

## Sheet: Table S5
Table S5: Genotyping scores for ten RILs and one BC mapping populations used to construct the reference consensus genetic map
a) Genotype scores of RIL individuals in the population RIL-1
Marker loci		Segregation data
AC2C05		A	A	A	B	B	A	B	B	B	B	B	B	A	A	B	B	B	A	B	B	B	A	B	A	A	B	B	B	-	A	B	B	B	B	B	B	B	A	B	B	B	B	B	B	A	B	A	A
		B	B	A	A	A	B	A	A	A	B	A	A	B	A	A	A	A	A	B	B	A	B	A	B	B	A	B	B	A	A	A	A	A	B	B	B	B	B	A	B	A	B	A	A	B	A	B	B
Ah193		A	B	A	A	A	A	A	B	B	B	B	A	A	A	B	A	A	B	A	A	-	A	A	B	A	B	A	A	A	-	B	A	A	A	A	A	B	B	A	B	A	A	B	-	A	A	B	A
		A	A	A	A	A	B	A	B	B	B	A	B	A	B	A	B	B	B	B	A	A	B	B	A	A	B	B	A	B	A	A	A	B	B	B	B	B	A	A	A	A	A	A	A	B	A	A	A
Ah26		A	A	A	B	B	A	B	B	B	B	B	B	A	A	B	B	B	-	B	B	B	A	B	A	A	B	B	B	B	A	B	B	B	B	B	B	B	A	B	B	B	-	B	A	A	B	A	A
		B	B	A	B	B	B	A	A	B	B	A	A	B	A	A	A	A	A	B	B	A	B	A	B	B	A	B	A	A	A	A	A	A	A	B	B	B	B	A	B	A	B	A	A	B	A	B	B
Ah3		A	A	B	A	A	A	B	A	A	A	B	A	A	A	B	A	B	B	B	B	B	B	A	B	B	A	B	A	A	A	A	A	A	B	B	B	A	A	A	A	A	A	B	A	A	B	A	-
		B	B	B	-	A	-	B	A	B	B	A	A	A	B	A	A	A	B	B	A	A	A	B	B	A	B	A	B	A	B	B	B	B	B	B	B	A	A	A	A	A	B	A	-	A	B	A	B
Ap40		B	B	A	A	B	A	A	B	B	A	A	A	A	B	A	A	A	A	B	B	B	A	A	A	B	A	A	A	B	B	A	A	A	A	B	A	A	A	A	B	B	B	A	A	B	B	B	B
		A	A	B	B	A	B	B	A	A	B	B	A	B	B	A	A	A	B	B	B	B	B	A	B	B	A	B	B	A	A	-	A	A	A	A	A	B	A	B	B	A	A	B	B	B	B	A	B
GA35		B	B	A	-	A	B	A	B	B	A	-	-	B	B	-	-	A	B	B	B	B	B	A	B	B	-	-	B	B	B	B	-	-	-	B	-	-	A	-	B	B	B	-	B	B	B	A	A
		B	B	A	A	B	A	B	A	-	A	B	A	A	A	A	B	A	B	A	B	A	B	A	B	B	-	A	B	A	B	A	A	A	-	A	B	A	A	A	A	B	-	B	A	A	B	A	A
gi-1107		B	B	A	A	A	B	A	B	B	B	-	-	B	B	-	-	A	A	B	B	B	A	A	A	A	B	A	A	A	-	-	-	A	A	-	A	B	-	A	B	B	B	A	A	A	B	B	A
		A	A	A	B	A	A	B	B	A	A	B	A	B	B	A	A	A	A	A	B	A	B	B	A	A	A	A	B	A	A	B	A	A	B	B	A	B	A	A	A	A	B	B	A	B	A	B	A
gi-4925		A	A	B	A	A	B	B	B	B	B	B	B	B	B	A	B	A	B	B	B	B	A	B	A	B	A	B	A	B	A	A	B	B	B	B	A	A	B	B	A	B	A	B	-	B	B	A	-
		A	B	B	B	A	B	B	A	A	B	A	B	B	B	B	B	B	A	B	A	B	B	B	B	B	A	B	A	B	A	A	B	B	B	B	B	B	B	B	B	B	A	A	B	B	A	A	B
GM1009		-	-	-	-	-	-	-	-	-	-	-	-	-	-	-	-	-	-	-	-	-	-	-	-	-	-	-	-	-	-	-	-	-	-	-	-	-	-	-	-	-	-	-	-	-	-	-	-
		A	B	B	B	A	B	B	B	B	A	B	A	B	A	B	A	-	A	A	B	A	A	A	B	B	B	B	A	B	B	A	A	B	B	A	B	B	B	A	B	A	B	B	B	A	-	A	A
GM1135		B	B	A	A	B	A	A	-	A	-	A	A	-	B	A	-	-	A	A	A	A	A	B	-	B	-	A	A	B	A	A	A	A	A	B	A	A	A	A	B	B	B	A	A	A	-	B	B
		A	A	B	B	A	A	A	A	A	A	A	A	A	B	A	A	A	B	A	B	A	A	B	B	B	B	A	A	-	A	A	A	A	A	-	B	B	A	A	B	-	B	B	A	B	B	A	B
GM1416		-	-	-	-	-	-	-	-	-	-	-	-	-	-	-	-	-	-	-	-	-	-	-	-	-	-	-	-	-	-	-	-	-	-	-	-	-	-	-	-	-	-	-	-	-	-	-	-
		A	B	B	A	B	B	B	B	B	B	A	B	A	B	B	A	B	A	A	B	B	B	A	B	B	A	B	A	B	B	B	A	B	B	B	A	A	B	B	A	B	B	B	A	A	A	A	A
GM1418		A	A	B	B	A	-	B	-	B	-	B	B	-	A	B	-	-	B	B	B	B	A	A	-	A	-	A	A	B	-	B	A	B	-	B	B	B	B	B	B	A	B	B	A	B	-	A	A
		-	-	-	-	-	-	-	-	-	-	-	-	-	-	-	-	-	-	-	-	-	-	-	-	-	-	-	-	-	-	-	-	-	-	-	-	-	-	-	-	-	-	-	-	-	-	-	-
GM1477		-	-	-	-	-	-	-	-	-	-	-	-	-	-	-	-	-	-	-	-	-	-	-	-	-	-	-	-	-	-	-	-	-	-	-	-	-	-	-	-	-	-	-	-	-	-	-	-
		B	A	A	B	B	B	B	B	B	B	B	B	A	A	A	A	B	A	B	A	A	B	B	A	A	B	-	B	A	B	A	A	A	A	B	B	A	B	A	B	B	A	A	B	B	A	-	A
GM1494		-	-	-	-	-	-	-	-	-	-	-	-	-	-	-	-	-	-	-	-	-	-	-	-	-	-	-	-	-	-	-	-	-	-	-	-	-	-	-	-	-	-	-	-	-	-	-	-
		A	A	A	B	B	B	B	B	B	A	A	B	A	B	A	B	B	A	A	B	B	A	A	B	B	A	A	B	-	A	B	B	B	B	A	B	A	A	B	B	A	B	B	A	A	A	B	B
GM1609		A	B	A	B	A	B	A	B	B	B	A	A	A	A	B	B	B	B	A	A	A	-	A	A	A	B	-	A	B	-	B	B	B	A	A	A	B	B	A	B	B	B	A	B	B	A	-	B
		B	A	A	A	-	A	B	B	B	A	A	-	A	B	A	A	-	A	A	B	B	B	A	B	B	A	-	A	-	-	-	A	A	A	-	A	-	A	B	A	B	A	A	-	-	B	B	A
GM1661		-	-	-	-	-	-	-	-	-	-	-	-	-	-	-	-	-	-	-	-	-	-	-	-	-	-	-	-	-	-	-	-	-	-	-	-	-	-	-	-	-	-	-	-	-	-	-	-
		A	B	A	A	A	-	A	-	B	A	A	-	A	B	A	B	B	B	B	A	A	B	B	A	A	B	-	A	B	A	A	A	B	B	B	B	B	A	A	A	-	A	A	B	-	A	A	A
GM1717		B	A	A	A	A	A	B	B	-	A	B	A	A	A	B	A	B	B	B	B	B	B	B	B	-	A	-	A	A	B	A	B	A	B	B	B	A	A	A	A	B	A	B	B	A	A	A	A
		A	B	B	A	A	B	B	A	A	B	A	B	B	B	B	A	B	A	B	A	A	B	B	B	B	A	B	B	B	A	A	A	B	B	B	B	B	B	A	B	B	A	A	B	B	A	B	B
GM1733		-	-	-	-	-	-	-	-	-	-	-	-	-	-	-	-	-	-	-	-	-	-	-	-	-	-	-	-	-	-	-	-	-	-	-	-	-	-	-	-	-	-	-	-	-	-	-	-
		B	B	B	B	A	B	-	A	A	B	A	B	B	A	B	A	B	A	A	B	B	A	A	B	B	B	A	A	-	A	A	A	B	B	B	B	A	B	B	B	A	A	B	B	-	A	-	A
GM1771		-	-	-	-	-	-	-	-	-	-	-	-	-	-	-	-	-	-	-	-	-	-	-	-	-	-	-	-	-	-	-	-	-	-	-	-	-	-	-	-	-	-	-	-	-	-	-	-
		B	B	B	-	A	B	B	A	A	B	A	A	A	B	A	A	A	B	B	A	A	B	B	B	B	B	A	B	-	A	B	B	A	A	B	B	A	A	A	A	A	B	A	-	A	B	A	B
GM1864		-	-	-	-	-	-	-	-	-	-	-	-	-	-	-	-	-	-	-	-	-	-	-	-	-	-	-	-	-	-	-	-	-	-	-	-	-	-	-	-	-	-	-	-	-	-	-	-
		B	A	A	A	B	A	A	A	B	B	A	B	A	A	A	B	B	A	A	-	A	-	B	B	B	B	B	-	-	B	A	A	A	A	B	B	A	B	A	A	B	B	A	B	B	B	A	B
GM1867		-	-	-	-	-	-	-	-	-	-	-	-	-	-	-	-	-	-	-	-	-	-	-	-	-	-	-	-	-	-	-	-	-	-	-	-	-	-	-	-	-	-	-	-	-	-	-	-
		A	A	B	A	A	A	B	B	B	B	B	B	B	B	B	B	B	A	A	-	A	A	A	A	A	A	B	B	B	A	B	B	B	A	B	B	B	B	A	B	A	A	B	B	B	B	A	A
GM1878		A	A	A	A	A	A	A	A	A	B	-	-	-	A	-	-	B	B	A	A	A	A	A	A	B	A	A	A	A	A	A	A	A	-	A	-	-	A	-	A	B	A	A	A	A	B	A	A
		A	B	B	A	B	A	B	B	B	A	A	B	A	A	A	B	-	B	A	A	B	B	A	B	B	B	A	B	-	B	A	A	A	A	A	A	B	A	B	A	A	B	A	A	A	B	A	A
GM1897		-	-	-	-	-	-	-	-	-	-	-	-	-	-	-	-	-	-	-	-	-	-	-	-	-	-	-	-	-	-	-	-	-	-	-	-	-	-	-	-	-	-	-	-	-	-	-	-
		A	A	B	A	A	A	B	B	B	B	B	B	B	B	A	B	B	B	A	B	B	B	B	B	B	B	B	B	A	-	A	A	A	A	A	A	B	A	B	B	A	A	B	B	B	B	A	B
GM1899		-	-	-	-	-	-	-	-	-	-	-	-	-	-	-	-	-	-	-	-	-	-	-	-	-	-	-	-	-	-	-	-	-	-	-	-	-	-	-	-	-	-	-	-	-	-	-	-
		A	B	A	A	B	B	B	B	B	A	B	B	A	B	A	B	B	A	A	A	B	B	A	B	B	A	B	A	A	B	B	B	B	B	B	B	B	A	A	B	A	A	B	B	A	B	B	B
GM1907		-	-	-	-	-	-	-	-	-	-	-	-	-	-	-	-	-	-	-	-	-	-	-	-	-	-	-	-	-	-	-	-	-	-	-	-	-	-	-	-	-	-	-	-	-	-	-	-
		A	A	B	B	A	A	A	A	A	A	A	B	A	B	A	B	B	B	A	B	B	A	B	A	A	A	A	A	B	A	B	A	A	A	A	B	B	A	B	B	A	B	B	A	A	A	A	B
GM1911		-	-	-	-	-	-	-	-	-	-	-	-	-	-	-	-	-	-	-	-	-	-	-	-	-	-	-	-	-	-	-	-	-	-	-	-	-	-	-	-	-	-	-	-	-	-	-	-
		A	B	B	B	B	A	B	-	A	A	A	A	A	A	A	B	A	A	B	A	B	A	A	B	B	B	B	A	B	B	B	B	A	A	A	B	B	B	B	B	B	A	A	A	B	B	A	B
GM1922		-	-	-	-	-	-	-	-	-	-	-	-	-	-	-	-	-	-	-	-	-	-	-	-	-	-	-	-	-	-	-	-	-	-	-	-	-	-	-	-	-	-	-	-	-	-	-	-
		A	A	A	B	B	B	B	B	B	A	A	B	A	B	A	A	B	B	A	A	B	A	A	B	B	A	B	B	A	B	B	B	B	B	A	B	A	A	B	B	A	B	-	A	B	A	B	B
GM1937		-	-	-	-	-	-	-	-	-	-	-	-	-	-	-	-	-	-	-	-	-	-	-	-	-	-	-	-	-	-	-	-	-	-	-	-	-	-	-	-	-	-	-	-	-	-	-	-
		A	A	A	B	B	B	B	B	B	-	A	B	A	B	A	A	B	B	A	A	B	A	A	B	B	-	B	B	A	B	B	B	B	B	A	B	A	-	B	B	A	B	B	A	B	A	B	B
GM1971a		B	A	A	A	A	A	B	B	-	A	B	A	A	A	B	A	B	B	B	B	A	B	B	B	-	-	B	A	A	A	-	B	A	B	B	B	A	A	A	A	B	A	B	B	-	A	A	A
		B	-	-	B	A	B	B	A	A	B	A	A	A	-	A	A	A	B	B	A	A	B	B	B	B	B	A	-	-	A	B	B	A	A	A	B	A	A	A	A	A	B	A	-	A	B	A	B
GM1971b		A	A	A	A	A	A	B	-	-	B	-	A	A	-	B	B	A	A	A	A	A	B	A	B	-	A	-	A	-	-	B	B	A	B	A	A	B	B	A	B	-	B	A	-	A	A	-	A
		B	-	-	A	B	B	B	B	B	B	A	B	A	-	A	B	B	A	A	B	A	A	B	A	A	B	B	-	-	B	A	A	A	A	-	B	B	A	A	A	A	A	A	A	B	A	A	A
GM1991		-	-	B	-	-	-	B	A	A	A	A	A	A	A	A	A	A	B	A	A	A	B	A	A	A	A	A	A	A	-	A	A	A	A	B	B	B	A	A	A	A	B	A	B	A	A	A	A
		B	B	B	A	A	B	B	B	B	A	A	B	B	-	B	A	B	A	A	B	B	B	B	A	A	B	A	-	-	A	A	A	A	A	-	A	A	B	B	A	B	B	B	B	A	B	B	B
GM1992a		A	B	A	B	A	A	A	B	A	B	A	A	A	A	B	A	-	B	A	-	A	A	A	B	A	B	A	A	-	-	A	-	A	A	A	A	B	B	A	B	A	A	A	-	A	A	B	A
		A	A	A	A	A	B	A	B	B	B	A	B	A	B	A	B	B	B	B	A	A	B	B	-	A	B	B	A	-	A	A	B	B	B	B	B	B	A	A	A	A	A	A	-	B	A	A	A
GM1992b		B	B	A	-	A	B	A	A	A	B	-	-	B	B	-	-	-	B	A	-	A	A	A	A	A	A	A	A	-	-	A	-	-	-	B	-	-	B	-	B	B	B	-	-	B	A	B	A
		B	A	B	B	A	B	A	A	A	B	B	A	A	B	B	A	A	B	B	B	A	A	A	-	B	B	A	A	-	A	B	-	A	A	A	B	B	B	A	A	A	A	A	A	-	A	B	A
GM1996		B	B	B	-	A	B	A	A	-	B	B	B	A	B	B	B	B	A	A	A	A	A	B	B	-	-	A	-	A	-	A	B	B	B	A	-	-	A	B	A	A	-	-	-	A	B	A	A
		B	A	B	A	A	B	B	A	A	B	A	B	B	A	A	A	B	A	B	A	B	A	B	A	A	A	B	-	B	A	A	-	A	-	B	A	A	B	B	B	A	A	B	B	B	A	A	B
GM2007		-	-	-	-	-	-	-	-	-	-	-	-	-	-	-	-	-	-	-	-	-	-	-	-	-	-	-	-	-	-	-	-	-	-	-	-	-	-	-	-	-	-	-	-	-	-	-	-
		A	A	B	A	A	A	B	A	A	A	A	B	B	B	B	A	B	B	B	B	A	B	B	B	B	B	B	B	B	A	A	B	A	A	B	A	A	A	A	A	A	B	B	A	A	A	A	A
GM2032		-	-	-	-	-	-	-	-	-	-	-	-	-	-	-	-	-	-	-	-	-	-	-	-	-	-	-	-	-	-	-	-	-	-	-	-	-	-	-	-	-	-	-	-	-	-	-	-
		A	B	B	B	-	B	B	B	B	A	B	A	B	A	A	A	A	A	A	A	B	B	B	A	A	A	B	A	B	A	B	A	A	B	A	B	B	B	B	A	A	B	A	-	A	B	B	B
GM2040		-	-	-	-	-	-	-	-	-	-	-	-	-	-	-	-	-	-	-	-	-	-	-	-	-	-	-	-	-	-	-	-	-	-	-	-	-	-	-	-	-	-	-	-	-	-	-	-
		B	A	-	A	-	B	A	B	A	B	B	A	A	A	A	B	A	A	A	A	A	B	A	B	-	A	-	A	B	A	A	A	B	A	B	-	A	A	-	B	A	B	A	-	B	A	B	A
GM2053		-	-	-	-	-	-	-	-	-	-	-	-	-	-	-	-	-	-	-	-	-	-	-	-	-	-	-	-	-	-	-	-	-	-	-	-	-	-	-	-	-	-	-	-	-	-	-	-
		B	B	B	B	A	A	A	A	A	A	B	B	A	B	B	B	B	B	B	A	A	A	A	A	B	A	A	A	B	B	B	B	B	B	B	A	A	A	A	B	B	B	B	A	B	B	B	B
GM2060		-	-	-	-	-	-	-	-	-	-	-	-	-	-	-	-	-	-	-	-	-	-	-	-	-	-	-	-	-	-	-	-	-	-	-	-	-	-	-	-	-	-	-	-	-	-	-	-
		B	B	A	A	B	A	B	A	B	B	A	B	A	A	A	B	B	A	A	B	B	B	B	B	B	B	B	B	A	A	B	B	A	B	B	B	B	B	A	B	A	A	A	A	A	B	B	B
GM2120		B	B	-	-	-	B	A	B	B	B	-	-	B	B	-	-	A	A	B	A	B	A	B	A	A	-	B	A	A	-	A	B	-	-	A	-	-	-	-	A	B	B	-	A	A	A	B	B
		A	A	B	B	B	A	B	A	A	A	B	A	B	B	A	B	A	A	A	B	A	B	B	B	B	-	A	B	A	-	-	A	A	A	B	A	B	-	B	A	B	A	B	A	-	A	-	-
GM2156		-	-	-	-	-	-	-	-	-	-	-	-	-	-	-	-	-	-	-	-	-	-	-	-	-	-	-	-	-	-	-	-	-	-	-	-	-	-	-	-	-	-	-	-	-	-	-	-
		A	B	A	A	B	A	A	B	B	B	A	A	A	B	A	B	A	B	B	A	A	A	B	B	B	B	A	A	A	B	-	B	B	B	B	A	-	A	-	-	A	-	B	A	A	A	B	B
GM2196		-	-	-	-	-	-	-	-	-	-	-	-	-	-	-	-	-	-	-	-	-	-	-	-	-	-	-	-	-	-	-	-	-	-	-	-	-	-	-	-	-	-	-	-	-	-	-	-
		A	A	A	A	A	A	B	B	B	B	A	A	A	B	B	B	A	A	A	A	A	B	A	B	B	A	B	B	-	A	B	A	A	A	A	B	B	A	A	A	A	B	A	B	B	B	B	B
GM2246		-	-	-	-	-	-	-	-	-	-	-	-	-	-	-	-	-	-	-	-	-	-	-	-	-	-	-	-	-	-	-	-	-	-	-	-	-	-	-	-	-	-	-	-	-	-	-	-
		A	A	B	B	A	A	B	B	B	B	B	A	B	B	A	B	A	B	B	B	B	B	B	B	B	A	B	A	A	A	A	A	A	A	A	A	B	A	B	B	B	A	B	B	B	B	A	B
GM2259		-	-	-	B	-	A	A	-	A	-	A	A	-	-	-	A	A	-	-	-	-	A	-	-	-	A	-	-	-	A	-	-	-	-	A	-	B	-	B	-	A	-	B	-	-	A	-	A
		-	A	-	A	A	B	A	-	A	A	-	-	A	A	B	A	-	A	-	-	A	A	B	A	A	-	-	A	-	A	-	A	A	A	A	A	-	-	A	-	A	A	-	A	-	-	-	B
GM2308		-	-	-	-	-	-	-	-	-	-	-	-	-	-	-	-	-	-	-	-	-	-	-	-	-	-	-	-	-	-	-	-	-	-	-	-	-	-	-	-	-	-	-	-	-	-	-	-
		A	A	B	A	A	B	A	A	A	B	A	B	B	A	A	A	B	A	B	B	B	A	B	A	A	A	B	A	B	-	B	A	A	A	B	A	A	-	B	B	A	A	B	A	B	A	B	B
GM2350		-	-	-	-	-	-	-	-	-	-	-	-	-	-	-	-	-	-	-	-	-	-	-	-	-	-	-	-	-	-	-	-	-	-	-	-	-	-	-	-	-	-	-	-	-	-	-	-
		B	B	A	A	B	B	B	B	B	B	A	B	A	A	A	B	B	A	A	B	A	A	A	A	A	B	B	A	-	B	A	A	A	A	A	B	B	A	A	A	A	B	A	A	B	A	A	A
GM2444		-	-	-	-	B	-	-	A	A	B	B	B	-	-	B	B	A	A	A	A	A	-	-	-	B	-	-	B	B	-	A	B	B	A	B	A	A	-	B	-	-	-	A	A	-	-	B	A
		B	B	B	B	-	B	B	B	B	A	A	B	A	A	B	-	B	A	B	B	-	B	B	A	A	A	A	B	-	A	A	-	A	A	B	A	-	B	B	A	A	B	A	A	A	-	B	B
GM2602		-	-	-	-	-	-	-	-	-	-	-	-	-	-	-	-	-	-	-	-	-	-	-	-	-	-	-	-	-	-	-	-	-	-	-	-	-	-	-	-	-	-	-	-	-	-	-	-
		B	B	A	A	B	A	A	B	-	B	B	A	B	B	B	A	A	B	B	B	A	B	B	A	A	A	B	B	A	B	A	B	B	B	A	A	B	B	B	A	B	B	B	B	B	A	A	B
GM2603		-	-	-	-	-	-	-	-	-	-	-	-	-	-	-	-	-	-	-	-	-	-	-	-	-	-	-	-	-	-	-	-	-	-	-	-	-	-	-	-	-	-	-	-	-	-	-	-
		B	B	A	A	-	A	A	B	B	B	B	A	B	B	B	A	A	B	B	-	A	B	B	A	A	A	B	B	A	B	A	B	B	B	A	A	B	B	B	A	B	B	B	B	B	A	A	B
GM2687		-	-	-	-	-	-	-	-	-	-	-	-	-	-	-	-	-	-	-	-	-	-	-	-	-	-	-	-	-	-	-	-	-	-	-	-	-	-	-	-	-	-	-	-	-	-	-	-
		A	A	B	A	A	B	-	A	A	B	A	B	B	A	A	A	B	A	B	B	B	A	B	A	A	A	B	A	A	A	B	A	A	A	B	A	B	B	B	B	A	B	B	B	-	A	A	A
GM2688		-	-	-	-	-	-	-	-	-	-	-	-	-	-	-	-	-	-	-	-	-	-	-	-	-	-	-	-	-	-	-	-	-	-	-	-	-	-	-	-	-	-	-	-	-	-	-	-
		A	A	B	A	A	B	-	A	A	B	A	B	B	A	A	A	B	A	B	B	B	A	B	A	A	A	B	A	B	A	B	A	A	A	B	A	A	B	B	B	-	A	B	-	B	A	B	B
GM2689		-	-	-	-	-	-	-	-	-	-	-	-	-	-	-	-	-	-	-	-	-	-	-	-	-	-	-	-	-	-	-	-	-	-	-	-	-	-	-	-	-	-	-	-	-	-	-	-
		A	A	A	A	B	A	A	B	B	B	A	B	A	A	B	A	B	B	B	B	B	A	A	B	B	B	B	A	-	B	B	A	A	A	-	-	-	-	-	-	-	-	B	A	A	B	B	A
GM2724		-	-	-	-	-	-	-	-	-	-	-	-	-	-	-	-	-	-	-	-	-	-	-	-	-	-	-	-	-	-	-	-	-	-	-	-	-	-	-	-	-	-	-	-	-	-	-	-
		B	A	B	B	A	B	B	A	A	-	A	A	A	A	A	B	B	A	B	A	A	B	A	A	-	B	A	B	A	B	B	-	B	-	A	B	A	A	A	A	A	-	B	B	A	A	-	A
GM2744		-	-	-	-	-	-	-	-	-	-	-	-	-	-	-	-	-	-	-	-	-	-	-	-	-	-	-	-	-	-	-	-	-	-	-	-	-	-	-	-	-	-	-	-	-	-	-	-
		A	B	B	A	B	B	-	B	A	B	A	B	A	A	B	B	B	A	B	B	A	B	A	B	B	A	A	A	-	B	A	B	B	B	B	B	B	-	A	B	A	B	B	-	A	B	B	B
GM2745		A	B	B	A	B	-	-	-	A	B	A	B	A	-	B	B	B	-	A	A	A	B	B	B	B	A	A	A	A	B	B	A	B	B	A	B	A	A	A	A	B	B	A	B	B	A	A	B
		A	B	B	-	B	B	-	B	A	B	A	B	A	A	B	B	B	A	B	B	A	B	A	B	B	A	A	A	-	B	A	B	B	B	B	B	B	A	A	B	A	B	B	-	A	B	B	B
GM2746		-	-	-	-	-	-	-	-	-	-	-	-	-	-	-	-	-	-	-	-	-	-	-	-	-	-	-	-	-	-	-	-	-	-	-	-	-	-	-	-	-	-	-	-	-	-	-	-
		A	A	A	A	B	A	A	B	B	B	A	B	A	A	B	A	B	B	B	B	B	A	A	B	B	B	B	A	B	B	B	A	A	A	B	B	A	B	B	A	B	B	B	A	A	B	B	A
GM613		A	-	A	B	A	A	A	B	B	B	-	-	A	A	-	-	A	B	A	A	B	A	A	B	A	B	A	A	A	B	B	-	B	B	A	B	A	-	B	-	A	A	-	-	A	A	B	A
		A	A	A	A	A	B	A	B	B	B	A	B	A	B	A	B	B	B	B	A	A	B	B	A	A	B	B	A	B	A	A	A	B	B	B	B	B	A	A	A	A	A	A	B	B	A	A	A
GM618		-	B	B	B	A	A	B	B	A	B	B	B	B	A	A	B	A	A	A	A	A	A	A	A	B	A	B	A	A	A	A	B	B	B	B	A	A	A	B	A	B	A	B	B	A	A	A	B
		A	B	B	B	A	A	B	A	A	-	-	B	B	B	B	B	B	A	B	A	B	B	B	B	B	A	B	A	A	A	A	B	B	B	B	B	B	A	B	B	B	A	A	B	B	A	A	B
GM623		A	B	B	B	B	B	A	B	B	B	A	B	A	A	B	A	B	B	B	B	B	B	B	B	A	A	B	A	A	B	B	B	B	A	A	A	B	B	A	B	B	A	A	A	A	A	A	A
		A	B	B	B	B	A	A	A	A	A	B	B	A	B	B	B	B	A	A	A	A	B	B	B	B	A	B	B	A	B	A	A	B	B	A	A	A	B	A	B	A	B	A	A	B	B	A	B
GM624		B	B	A	-	B	B	B	A	A	B	B	A	B	A	A	A	A	B	A	A	A	B	B	B	A	B	B	B	B	A	A	-	A	B	A	A	B	B	A	B	B	A	B	B	A	A	B	A
		B	B	B	B	B	-	B	A	B	A	A	B	A	A	B	B	B	B	-	A	B	B	B	B	B	A	-	A	B	B	A	A	B	B	A	A	B	A	B	B	A	B	A	A	B	B	B	A
GM625		A	A	A	A	A	B	B	A	A	B	A	A	-	A	B	B	A	B	A	A	A	A	A	B	A	-	A	A	-	A	B	B	B	-	A	B	-	B	-	A	B	B	A	A	A	A	B	B
		A	B	A	A	A	A	B	A	A	A	B	B	A	A	A	B	B	B	B	B	B	A	B	B	B	B	B	A	B	A	B	B	-	-	B	-	A	A	B	B	-	B	A	A	A	B	A	B
GM626		A	B	B	B	A	B	B	B	B	B	B	B	A	B	B	B	B	A	A	A	A	A	B	A	B	B	B	B	B	A	A	B	B	B	A	B	B	A	B	A	A	A	B	A	A	B	A	A
		B	A	B	A	A	B	B	A	A	B	A	B	B	A	A	A	B	A	A	A	B	A	B	A	A	B	B	-	-	A	A	B	A	A	B	A	A	B	B	B	A	A	B	B	B	A	A	B
GM629		B	B	A	A	B	A	A	B	B	A	A	A	A	B	A	A	A	A	B	B	B	A	A	A	-	A	A	A	B	B	A	A	A	A	B	A	A	A	A	B	B	B	A	A	A	B	B	B
		A	A	B	B	A	A	B	B	B	B	B	A	B	B	A	A	A	B	B	B	B	A	A	B	B	A	B	B	B	A	A	A	A	A	A	B	B	A	B	B	A	A	B	B	B	B	A	B
GM630		B	B	A	-	A	B	A	B	B	A	B	B	B	B	B	A	A	B	B	B	B	B	A	B	B	A	A	B	A	B	B	B	B	B	B	B	B	A	A	B	B	B	A	B	B	B	A	A
		B	B	A	A	B	A	B	A	A	A	B	A	A	A	A	B	A	B	A	B	A	B	A	B	B	B	A	B	A	B	A	A	A	A	A	B	A	A	A	A	B	B	B	A	A	B	A	A
GM633		B	B	A	-	A	B	A	B	B	A	A	A	B	B	A	A	A	B	B	B	B	B	A	B	B	A	A	B	A	B	B	A	A	A	B	A	A	A	A	B	B	B	A	B	B	B	A	A
		B	B	A	A	B	A	B	A	A	A	B	A	A	A	A	B	A	B	A	B	A	B	A	B	B	B	A	B	A	B	A	A	A	A	A	B	A	A	A	A	B	B	B	A	A	B	A	A
GM635a		B	B	B	A	B	B	B	B	B	A	-	A	A	B	B	A	B	B	B	B	B	B	B	B	B	-	B	B	A	B	B	A	A	B	B	B	A	A	A	B	A	A	-	-	-	B	A	A
		B	B	B	A	A	B	A	A	A	B	A	A	A	B	A	A	A	B	B	A	A	B	B	B	A	B	A	B	B	A	B	B	B	B	B	B	A	B	A	A	A	B	A	A	A	B	A	B
GM635b		A	B	B	A	A	A	B	B	B	A	B	A	A	A	B	A	B	B	B	B	B	B	A	B	B	A	B	A	A	A	A	A	A	B	B	B	A	A	A	A	A	A	A	B	A	B	A	A
		B	B	B	A	A	B	A	A	A	B	A	A	A	B	A	B	A	B	B	A	A	B	B	B	A	B	A	B	A	A	B	B	B	B	B	B	A	A	A	A	A	B	A	B	A	B	A	B
GM641		B	A	B	B	B	A	A	A	-	A	A	A	B	B	B	A	A	B	A	A	A	B	A	B	A	B	A	B	-	A	A	B	A	B	A	B	B	A	B	A	A	B	B	A	A	A	A	B
		B	B	A	A	B	A	A	B	B	B	B	A	A	B	B	A	A	B	B	B	B	B	B	A	A	A	B	B	A	B	B	B	A	A	A	B	-	B	B	B	B	B	B	A	B	A	A	B
GM647		B	B	B	B	B	B	B	B	B	A	B	B	A	B	B	B	A	A	A	B	B	A	B	B	B	B	B	B	B	B	B	B	B	B	A	A	B	A	B	B	B	A	B	B	A	B	A	B
		A	A	B	A	B	A	B	A	B	B	B	B	A	A	A	A	B	A	B	A	A	B	A	B	B	A	A	A	A	B	A	A	B	B	B	A	A	B	A	A	B	A	A	A	-	A	A	A
GM657		A	A	A	A	A	A	B	A	A	B	A	A	-	-	A	A	B	A	A	A	A	B	A	B	B	A	B	A	A	A	-	A	A	-	B	A	A	B	A	A	A	A	A	A	A	A	A	A
		B	A	B	A	A	A	-	B	A	B	B	B	A	B	B	B	B	B	B	B	B	B	A	A	A	A	B	B	A	A	A	A	A	B	A	B	B	A	B	A	A	B	B	A	B	A	A	B
GM660		A	A	B	A	B	B	A	B	B	B	A	B	A	A	A	A	B	B	B	B	B	B	A	A	A	A	B	B	B	A	-	A	A	A	B	A	B	A	-	B	B	B	A	A	B	B	B	B
		A	A	A	A	B	A	A	B	B	B	A	B	A	A	B	A	B	B	B	B	B	A	A	B	B	B	B	A	B	B	B	A	A	A	B	B	A	B	B	A	B	B	B	A	-	B	B	A
GM667		A	B	B	A	A	A	A	B	-	B	A	A	A	A	A	A	B	B	A	A	A	B	B	B	B	A	A	B	B	B	B	A	A	A	A	A	A	A	A	B	B	B	A	A	A	A	B	B
		A	B	A	A	B	A	A	A	A	A	B	A	A	A	A	A	A	A	B	A	A	A	B	B	B	B	A	B	A	B	B	A	A	A	A	-	A	A	A	A	-	B	A	A	A	A	A	A
GM669		A	A	B	A	A	A	A	A	A	A	B	A	A	A	-	A	B	B	B	B	B	B	A	B	B	A	B	A	A	A	A	A	A	B	B	B	A	A	A	A	A	A	B	A	A	B	A	A
		B	B	B	A	A	B	B	A	A	B	A	A	A	B	A	A	A	B	B	A	A	A	B	B	A	B	A	B	A	B	B	B	B	B	B	B	A	A	A	A	B	B	A	A	A	B	A	B
GM672		A	B	A	B	A	A	A	B	B	B	B	-	A	A	B	-	A	B	A	A	A	A	A	B	A	B	A	A	A	A	B	-	-	-	A	-	B	B	-	B	A	A	-	A	A	A	B	A
		A	A	A	A	A	B	A	B	B	B	A	B	A	B	A	B	B	B	B	A	A	B	B	A	A	B	B	A	B	A	A	A	B	B	B	B	B	A	A	-	A	A	A	A	B	A	A	A
GM679		A	A	B	A	B	B	A	B	B	B	A	B	B	-	A	B	B	B	B	B	B	B	A	A	A	A	B	B	B	A	-	A	A	A	B	A	B	A	B	B	B	B	A	B	B	B	B	B
		A	A	A	A	B	A	A	B	B	B	A	B	A	A	B	A	B	B	B	B	B	A	A	B	B	B	B	A	B	B	B	A	A	A	B	B	A	B	B	A	B	B	B	A	B	B	B	A
GM692		B	B	B	A	B	A	A	B	B	A	A	B	A	B	B	B	B	A	B	B	B	B	B	A	A	B	A	B	B	B	B	A	A	B	A	A	B	A	B	A	A	A	-	A	B	B	B	B
		B	A	B	B	B	A	B	A	B	B	B	B	A	A	B	A	B	B	B	A	A	B	A	B	B	A	B	A	A	B	A	A	A	A	B	A	B	B	A	B	B	A	A	A	A	A	A	B
GM694		B	B	A	A	A	B	A	B	B	B	A	A	B	B	A	A	A	B	B	B	B	A	A	A	A	A	B	A	A	A	B	A	A	A	A	A	A	A	A	A	A	B	A	A	A	A	B	B
		A	-	A	A	A	A	B	B	A	A	B	A	B	B	A	A	A	A	A	B	A	A	B	A	A	A	A	B	A	A	B	B	A	A	B	A	B	A	A	A	A	B	-	A	B	A	B	A
GM698		A	B	A	A	B	B	A	A	B	A	A	A	B	-	A	A	B	A	A	A	A	B	A	B	A	B	B	B	B	B	A	A	A	A	-	A	B	A	B	B	-	B	B	B	B	A	A	B
		B	B	B	A	A	A	A	A	B	B	A	A	A	B	B	A	A	B	A	B	B	A	B	B	B	A	A	B	A	A	-	A	A	A	A	B	A	B	B	A	B	A	A	A	A	B	A	B
GM723b		A	B	B	-	B	A	B	A	A	-	-	-	A	A	B	B	B	A	B	B	A	B	A	B	A	B	B	A	A	A	B	B	B	B	B	B	B	B	B	A	A	A	B	B	B	A	-	-
		B	A	B	B	A	A	A	B	A	B	A	B	A	B	B	B	B	B	B	A	B	B	A	A	A	A	B	B	B	A	B	A	B	B	A	B	A	A	B	A	A	A	B	A	B	A	A	A
GM736		B	B	A	A	B	A	A	B	B	A	A	A	A	B	A	A	A	A	B	B	B	A	A	A	B	A	A	A	B	B	A	A	A	A	B	A	A	A	A	B	B	B	A	A	B	B	B	B
		A	A	B	B	A	A	B	B	B	B	B	A	B	B	A	A	A	B	A	B	B	B	B	B	B	A	B	B	A	A	A	A	A	A	A	A	B	A	B	B	A	A	B	B	B	B	A	B
GM745		A	B	B	A	A	B	-	B	B	B	-	-	-	B	-	-	A	B	-	B	B	-	B	A	B	-	B	B	B	A	A	-	-	-	B	-	-	A	-	A	B	A	-	-	B	B	A	B
		A	B	B	A	A	B	B	A	A	B	A	B	B	B	B	A	B	A	B	A	A	B	B	B	B	A	B	B	A	A	A	A	B	B	B	B	B	B	A	B	B	A	A	B	B	A	B	B
IPAHM105		B	A	B	B	B	B	B	A	A	B	B	B	B	A	B	B	B	B	A	B	A	A	B	B	A	B	A	A	A	B	B	B	B	B	B	B	B	B	B	A	B	B	B	A	A	A	A	A
		B	A	A	A	A	B	B	B	B	B	B	B	A	B	A	B	B	A	A	B	B	B	A	A	B	B	B	A	A	A	A	B	A	A	B	-	A	B	B	B	-	B	A	A	-	B	B	B
IPAHM108A		B	A	B	B	B	B	B	A	A	B	B	B	B	A	A	B	B	B	A	B	A	A	B	B	A	A	A	A	A	B	B	A	A	B	B	A	B	B	B	A	B	B	A	A	A	A	A	A
		B	A	A	A	B	-	-	B	B	A	B	-	A	A	A	B	B	A	A	-	A	B	A	A	B	B	B	A	A	B	A	B	-	A	B	A	A	B	B	B	-	B	A	A	-	B	B	B
IPAHM108B		B	B	A	A	B	A	A	B	B	A	A	A	A	B	A	A	A	A	A	A	A	A	B	A	B	A	A	A	B	B	A	A	A	A	B	A	A	A	A	B	B	B	A	A	A	B	B	B
		A	A	B	B	A	A	A	A	A	A	A	-	A	B	A	A	B	B	B	-	A	A	A	B	B	B	A	A	B	A	A	A	A	A	A	B	B	A	A	B	A	B	B	A	B	B	A	B
IPAHM123		A	A	B	A	B	B	A	B	B	B	A	A	A	A	A	B	B	B	B	B	B	A	A	A	A	A	B	B	B	A	B	A	A	A	B	A	A	A	A	B	B	B	A	A	B	B	B	B
		A	A	A	A	B	A	A	B	B	B	A	B	A	A	B	A	B	B	B	B	B	A	B	B	B	B	B	A	B	B	B	A	A	A	B	B	A	B	B	A	B	B	B	A	A	B	B	A
IPAHM136		A	A	A	A	A	A	A	A	A	A	A	B	A	A	A	A	B	A	A	A	A	B	A	A	B	-	A	A	A	A	A	A	A	A	B	B	A	B	A	A	A	-	B	A	A	A	A	A
		A	A	B	B	A	A	A	A	A	A	A	B	A	B	A	A	A	B	B	A	B	A	A	B	B	B	A	A	B	A	A	A	-	A	A	B	B	-	A	B	A	B	B	A	B	B	A	B
IPAHM165		A	B	B	A	B	A	B	A	A	A	B	A	A	A	A	A	A	B	A	A	A	B	A	B	B	A	A	A	B	B	A	A	A	A	B	A	A	B	A	B	A	B	A	A	B	B	B	A
		B	B	B	A	A	B	B	B	B	A	A	B	B	A	B	A	B	A	A	-	B	B	B	B	A	B	A	B	A	A	A	A	A	A	B	A	A	B	B	A	B	B	B	B	A	B	B	B
IPAHM171A		B	B	B	B	B	B	A	B	B	B	A	B	B	A	B	-	B	B	B	B	B	B	B	B	A	-	B	B	A	B	B	B	B	B	-	A	B	B	B	-	B	B	A	B	A	A	B	B
		B	B	B	A	A	B	A	A	A	B	B	B	A	B	B	A	B	A	A	A	B	-	B	B	B	A	B	B	A	A	A	B	B	B	A	A	B	B	A	B	B	B	B	A	B	B	A	B
IPAHM177		A	A	B	A	B	B	-	B	B	B	A	A	A	A	A	A	B	B	B	-	B	B	A	B	-	A	B	B	B	A	-	A	A	A	B	A	A	-	A	B	B	B	A	B	B	B	-	B
		B	B	A	A	B	A	B	B	B	B	A	B	A	A	A	A	B	-	B	B	-	A	A	B	B	-	B	A	B	-	B	A	A	A	B	B	A	B	-	A	B	-	B	A	A	B	B	A
IPAHM219		-	A	B	A	B	B	A	B	B	B	-	-	-	-	-	-	B	-	B	B	B	B	-	-	-	-	-	B	-	-	-	-	A	-	-	-	-	-	-	B	-	-	-	-	B	-	-	-
		A	A	A	A	B	A	-	B	-	B	A	B	A	A	B	A	B	B	B	B	B	B	A	A	B	B	B	A	B	B	B	A	A	A	B	B	A	B	B	A	B	B	B	A	A	B	B	-
IPAHM229		A	A	B	-	B	B	A	B	B	B	A	A	A	A	A	A	B	B	B	B	B	B	A	-	-	A	B	B	B	A	B	A	A	A	B	A	A	A	A	B	B	B	A	B	B	B	B	B
		A	A	A	A	B	B	A	B	B	B	A	B	B	B	B	A	B	B	B	B	B	A	A	B	B	B	B	A	B	B	B	A	A	A	B	B	A	B	B	A	B	B	B	A	A	B	B	A
IPAHM245		A	-	B	B	-	B	B	B	B	B	A	A	B	B	B	B	B	B	B	B	B	B	A	B	B	A	A	B	B	B	B	B	A	B	B	B	B	B	B	A	B	B	A	A	A	A	A	A
		A	B	B	B	B	A	-	A	A	A	B	B	A	B	B	B	B	A	A	A	A	A	B	B	B	A	B	B	A	B	A	A	B	B	A	A	A	B	A	B	A	B	A	A	B	B	A	B
IPAHM287		-	B	B	A	B	A	B	A	A	B	A	A	-	A	A	A	A	B	A	A	A	B	B	A	A	A	B	B	B	A	B	A	A	A	B	A	A	B	A	A	A	A	A	B	B	B	A	B
		B	A	B	-	B	A	-	B	A	B	A	B	A	A	B	B	B	B	B	B	A	B	B	A	A	A	B	B	B	B	A	A	B	B	A	B	A	A	B	A	A	A	A	A	B	A	A	A
IPAHM288		B	-	B	A	A	B	B	B	B	A	B	B	B	B	A	B	A	B	B	B	B	A	B	A	B	A	B	A	B	A	A	B	B	-	B	-	A	-	B	A	B	A	B	A	A	B	B	A
		A	A	B	B	B	B	B	A	A	B	A	A	B	B	B	B	B	A	B	A	B	-	B	-	B	-	B	A	B	B	A	B	B	B	B	B	B	-	B	-	B	B	A	B	B	A	A	B
IPAHM297		B	A	B	B	B	B	B	A	A	B	B	B	B	A	B	B	B	B	B	A	B	A	B	B	B	B	B	B	B	B	B	B	B	B	B	B	B	B	B	A	-	B	B	B	B	B	A	A
		A	B	B	B	A	B	B	B	B	A	B	A	A	A	B	B	A	A	A	B	B	B	B	B	B	B	B	B	B	A	A	A	B	B	A	B	B	B	B	-	A	B	B	A	B	A	A	A
IPAHM406		A	A	B	A	B	B	A	B	B	B	A	A	B	A	A	A	B	B	B	B	B	B	A	A	A	A	B	B	B	A	A	A	A	A	B	A	A	A	A	B	B	B	A	-	B	B	B	B
		A	A	A	A	B	A	A	B	B	B	A	B	B	A	B	A	B	B	B	B	B	B	A	A	B	B	A	A	B	B	A	A	A	A	A	B	A	B	B	A	B	B	B	A	A	B	B	A
IPAHM509		-	-	-	B	-	-	A	-	A	B	A	-	A	-	B	-	B	A	-	-	-	B	A	-	-	-	B	-	-	-	-	-	-	A	-	A	B	B	A	-	-	B	-	A	-	A	-	A
		A	-	B	B	B	-	A	-	-	-	B	B	A	-	B	B	-	-	A	-	-	B	B	B	-	A	A	B	-	B	-	A	-	-	A	A	-	A	A	B	-	B	B	A	B	B	A	B
IPAHM524		A	B	B	A	B	A	B	A	A	B	A	A	B	A	A	A	A	B	A	A	A	B	B	B	B	A	A	B	B	B	B	A	A	A	A	A	A	B	A	B	A	A	A	A	A	B	A	A
		B	B	A	B	A	B	B	A	B	A	B	B	B	A	B	B	B	A	A	A	A	B	B	B	A	B	A	B	A	A	A	A	A	A	A	B	A	A	B	A	B	B	B	-	-	B	A	B
IPAHM569		A	B	B	B	A	B	B	B	B	B	-	B	A	A	B	-	B	-	B	B	B	A	B	B	B	-	A	A	A	B	B	B	B	-	A	B	-	B	-	A	B	B	B	A	A	A	A	B
		A	B	A	A	A	A	B	A	A	A	B	A	A	A	A	B	A	B	B	B	A	A	B	-	B	B	A	A	A	A	B	A	A	A	A	A	A	A	A	A	A	B	A	A	A	B	B	A
IPAHM606		A	A	B	A	B	B	A	B	B	B	A	A	A	A	A	A	B	B	B	B	-	B	A	A	A	A	B	-	B	B	-	A	A	A	B	B	A	A	A	B	B	A	A	-	B	B	B	B
		A	A	A	-	B	A	A	B	B	B	A	B	A	A	B	A	B	B	B	B	B	B	A	A	B	B	B	A	B	B	B	A	A	A	B	B	A	B	B	A	B	B	B	A	A	B	B	A
IPAHM659		A	B	B	A	A	B	A	B	B	A	A	A	B	B	A	A	B	A	A	A	B	B	B	B	B	A	B	A	B	B	B	A	A	A	B	A	A	B	A	B	B	B	B	A	B	A	B	B
		B	A	B	B	B	A	A	A	A	B	A	A	A	B	B	B	A	A	A	B	B	B	B	B	B	A	A	A	A	B	A	A	A	A	A	A	B	B	B	A	B	A	B	A	A	B	A	B
IPAHM689		A	B	B	B	B	B	A	A	B	B	B	B	A	A	B	B	B	B	B	B	B	B	B	B	A	B	B	A	A	B	A	B	B	B	A	B	B	B	B	B	B	A	A	B	A	B	A	A
		B	B	B	B	A	A	A	A	A	B	B	B	A	B	B	B	B	A	A	A	A	A	B	B	B	-	B	B	A	B	A	A	-	B	A	A	A	B	A	B	A	B	A	A	B	B	A	B
Lec1		B	B	A	A	A	B	A	B	B	B	-	A	B	B	-	-	A	A	B	B	B	A	A	A	A	A	B	B	A	A	B	-	-	-	A	A	A	B	-	A	B	B	A	A	A	A	B	B
		A	A	A	B	A	A	B	B	A	A	B	A	B	B	A	A	A	A	A	B	A	B	B	A	A	A	A	B	A	A	B	A	A	B	B	-	B	A	A	A	A	B	B	A	B	A	B	A
LG111		B	B	A	A	B	A	A	B	A	A	A	A	A	B	A	A	A	B	B	B	B	-	-	-	-	-	A	A	-	B	A	A	A	A	B	A	B	A	A	B	-	B	A	A	B	B	B	B
		A	A	B	-	-	-	B	B	B	B	B	A	B	B	A	A	-	B	B	B	B	B	A	A	B	A	B	B	B	A	A	A	A	A	A	A	B	A	-	B	A	A	B	B	B	B	A	B
LUP322		-	A	B	A	A	-	A	A	-	A	B	B	-	B	-	A	B	A	B	B	A	A	B	A	A	B	A	B	-	A	A	A	-	-	-	-	-	A	A	B	A	B	B	B	A	B	-	B
		B	B	B	-	-	-	B	A	A	A	B	-	A	B	B	-	B	B	B	B	A	A	B	A	A	A	-	A	-	A	B	B	-	B	A	-	-	B	A	A	-	A	B	A	A	B	B	-
PM179		-	-	A	A	-	B	A	B	B	A	A	A	-	B	A	A	A	B	B	B	B	B	A	B	B	A	A	B	A	B	B	A	A	A	B	A	A	A	A	B	B	B	A	B	B	-	A	-
		B	B	A	A	B	A	B	A	A	A	B	A	A	A	A	B	A	B	B	A	B	A	B	A	B	B	A	B	A	B	A	A	A	A	A	B	A	A	A	A	B	B	B	A	A	B	A	A
PM183		A	A	B	-	B	A	B	A	A	A	A	A	A	A	A	-	B	A	B	B	B	B	A	A	A	-	B	A	A	A	B	A	A	B	B	A	A	B	A	A	A	A	A	B	B	A	A	A
		A	A	B	B	A	A	A	B	A	B	B	A	A	A	B	B	A	B	B	A	B	B	A	A	A	A	B	B	B	A	A	A	B	B	A	A	A	A	B	A	A	A	B	A	A	A	A	A
PM343		B	-	A	B	A	B	B	A	A	A	B	B	A	A	B	B	B	A	B	B	B	B	B	B	B	B	A	A	B	A	A	B	B	B	B	B	B	B	B	A	A	B	B	A	A	B	B	A
		B	A	A	A	A	B	A	B	B	B	B	B	B	B	B	A	B	B	A	B	A	B	B	A	A	A	A	B	A	A	A	A	B	B	B	A	A	A	A	A	A	B	B	B	A	A	B	A
PM346		A	B	A	B	A	A	A	B	B	B	B	B	A	B	B	B	A	B	A	A	A	A	B	A	A	B	A	B	A	B	B	B	B	B	A	B	B	A	B	B	B	A	B	B	B	A	A	B
		B	A	A	B	A	B	B	A	B	A	A	A	A	A	B	A	B	B	A	B	B	A	B	B	B	B	A	B	B	B	B	A	A	B	B	A	A	B	B	B	A	A	B	B	B	A	B	A
PM375		B	B	A	A	B	A	A	B	B	A	A	A	A	B	A	A	A	A	B	B	B	A	A	A	B	A	A	A	B	B	A	A	A	A	B	A	A	A	A	B	B	B	A	A	-	B	B	B
		A	A	B	B	A	A	B	B	B	B	B	A	B	B	A	A	A	B	B	B	B	A	A	A	B	-	A	B	B	B	A	A	A	A	A	A	B	B	A	B	B	A	A	B	B	B	A	B
PM377		A	B	B	B	B	B	A	B	B	B	B	-	B	A	B	-	B	B	B	B	B	B	B	B	A	B	-	A	A	B	B	B	B	-	A	B	B	B	B	B	B	A	B	A	A	B	A	A
		B	B	B	B	A	A	A	A	A	B	B	B	A	B	B	B	B	A	A	A	A	B	B	B	B	A	B	B	A	A	A	A	B	B	A	A	A	B	A	B	A	B	A	A	B	B	A	B
PM418		A	A	B	A	B	A	B	A	A	A	A	B	A	A	B	A	B	A	B	B	-	B	B	A	A	A	B	A	A	A	B	A	A	B	B	B	A	B	B	B	B	B	A	B	B	B	B	A
		B	B	-	-	A	A	A	B	A	B	B	A	A	-	B	B	A	B	B	A	B	B	A	A	A	A	B	B	B	A	A	A	-	B	A	A	A	A	B	A	A	A	B	A	A	A	A	A
PM419		A	A	B	A	B	B	A	B	B	B	A	A	A	A	A	A	B	B	B	B	B	B	A	A	A	A	B	B	B	A	B	A	A	A	B	A	A	A	A	B	B	B	A	A	B	B	B	B
		A	A	A	A	B	A	A	B	B	B	A	B	A	B	A	A	A	A	B	A	B	B	A	B	B	A	B	A	A	A	B	B	B	A	B	A	A	B	B	A	B	B	B	A	A	B	B	A
PM427		B	B	A	A	B	A	A	B	B	A	A	A	A	B	A	A	A	A	B	B	B	A	A	A	B	A	A	A	B	B	A	A	A	A	B	A	A	A	A	B	B	B	A	A	-	B	B	B
		B	A	A	B	B	A	A	B	B	B	B	B	A	B	B	A	A	A	B	B	B	B	A	A	B	B	A	B	B	B	A	A	A	A	A	A	B	B	B	B	B	B	A	A	B	B	B	B
PM434		A	B	A	-	B	A	B	B	B	A	A	A	B	A	-	-	A	A	A	B	B	B	A	B	A	B	A	B	A	B	B	A	A	A	B	A	A	B	A	B	B	A	A	B	B	A	B	B
		B	B	B	A	B	B	A	B	B	B	B	B	A	A	B	B	B	A	B	A	A	A	B	A	B	B	B	A	B	A	B	A	B	B	B	A	B	B	A	A	A	B	B	A	B	A	B	A
PM436		B	B	A	A	A	B	A	B	B	B	A	A	B	B	A	A	A	A	B	B	B	A	A	A	A	-	B	B	A	A	B	A	A	A	A	-	-	B	-	A	A	B	-	A	A	A	B	B
		A	-	A	B	A	A	B	B	A	A	B	A	B	B	A	A	A	A	A	B	A	A	B	A	A	A	A	B	A	A	B	A	A	B	B	A	B	A	A	A	A	B	A	A	B	A	B	A
PM499		A	A	A	B	B	A	B	B	B	B	B	B	A	A	B	B	B	A	B	B	B	A	B	A	A	B	B	B	B	A	B	A	B	B	B	B	B	A	B	B	B	B	B	A	A	B	A	A
		B	B	A	A	A	B	A	A	A	B	A	A	B	A	A	A	A	A	B	B	A	B	A	B	B	A	B	A	A	A	A	A	A	A	B	B	B	B	A	B	A	B	A	A	B	A	B	B
PM69		A	B	B	A	B	B	B	B	B	B	-	-	A	B	B	B	B	B	A	A	A	B	B	B	B	A	A	A	A	B	A	B	B	B	A	B	B	A	B	A	B	B	-	B	B	A	A	A
		A	B	B	A	B	B	A	B	A	B	B	B	A	A	B	B	B	A	B	B	A	B	A	B	B	A	A	A	B	B	A	B	B	B	B	B	A	A	A	B	A	B	B	A	A	B	B	B
PM721		A	A	B	A	B	A	A	B	A	B	A	A	-	A	A	-	B	B	B	A	B	B	A	A	A	A	B	B	B	A	A	A	A	A	B	A	A	A	A	B	B	B	A	A	B	B	B	B
		A	A	A	A	B	A	A	B	B	B	A	B	A	A	B	A	B	B	B	B	B	A	A	B	-	B	-	A	B	B	B	A	A	A	A	B	A	B	B	A	B	B	B	A	A	B	B	A
PM73		A	A	A	B	B	A	B	B	B	B	B	B	A	A	B	B	B	A	B	B	B	A	A	A	A	B	B	B	A	A	A	B	B	B	B	B	B	B	B	B	B	-	-	-	A	B	A	A
		B	B	A	A	A	B	A	A	A	B	A	A	B	A	A	A	A	A	A	B	A	A	B	A	B	A	B	A	A	A	A	A	A	A	B	B	A	B	A	A	A	B	A	A	B	A	B	B
PM733a		A	A	B	A	B	B	A	B	B	B	A	A	-	A	A	A	B	B	B	B	B	B	A	A	A	A	B	B	B	A	A	A	A	A	B	A	A	A	A	B	B	B	A	A	A	B	B	B
		A	A	A	A	B	A	A	B	B	B	A	B	B	A	B	A	B	B	B	B	B	-	A	B	B	B	B	A	B	B	A	A	B	A	A	B	A	B	B	A	A	B	B	A	A	B	B	A
PM733b		B	B	B	A	B	B	A	B	B	A	A	A	-	A	A	A	A	B	A	A	B	A	B	A	B	A	B	B	A	B	B	A	A	A	A	A	A	B	A	A	B	B	A	A	A	A	B	A
		A	B	B	B	A	B	B	B	A	A	B	A	B	A	B	A	A	A	A	B	A	B	A	B	B	B	B	A	B	A	A	A	B	B	A	B	B	B	A	B	A	B	B	B	A	B	A	A
PM85		A	B	B	A	A	A	B	B	B	B	A	A	A	B	A	A	A	B	A	A	A	A	B	B	A	A	A	A	B	B	A	-	A	A	A	A	A	B	A	B	B	A	A	A	B	A	B	B
		A	A	A	B	B	B	B	A	A	A	A	B	B	B	B	B	B	A	B	A	B	A	A	B	B	B	A	B	B	B	B	B	B	B	A	A	A	A	B	A	A	A	A	B	A	A	B	B
RI1F06		A	A	A	A	B	A	B	B	B	B	A	A	-	-	A	A	B	B	B	B	B	A	B	A	A	A	B	B	B	A	B	A	A	A	B	A	A	A	A	B	B	B	A	A	A	B	A	A
		B	B	A	A	A	B	A	A	A	A	A	A	B	A	B	A	A	A	B	B	A	B	A	B	B	A	B	A	A	A	A	A	A	-	B	B	B	B	A	B	A	B	A	A	A	A	B	B
RM11H01		B	B	B	B	B	A	A	B	B	A	B	-	A	B	B	B	A	A	A	A	A	A	B	B	A	B	A	-	A	B	B	B	B	-	A	B	B	A	B	B	A	B	B	B	B	A	A	B
		A	A	A	A	A	A	A	A	A	B	B	B	B	B	A	B	B	B	B	B	B	B	A	B	B	A	B	B	A	A	B	B	B	B	B	A	B	B	B	B	B	A	A	B	B	A	A	A
RM14E11		B	A	B	B	A	B	A	A	A	B	B	-	A	B	B	B	A	A	-	A	A	A	-	A	A	B	B	A	B	A	A	B	B	B	A	B	B	B	B	A	A	B	B	A	A	B	A	A
		A	A	B	A	-	-	A	A	B	B	A	B	B	A	A	A	B	A	B	B	B	A	B	A	A	A	B	A	B	A	A	A	A	A	B	A	A	A	B	B	B	A	B	B	B	A	A	A
RN34H10		A	B	B	B	B	B	A	B	B	B	A	B	A	A	B	A	B	B	B	B	B	B	B	B	A	A	B	A	A	B	B	B	B	A	A	B	B	B	A	B	B	A	A	A	A	A	A	A
		A	B	B	B	-	B	-	-	A	A	B	B	A	B	B	B	B	A	A	A	A	B	B	B	B	A	B	B	A	B	A	A	B	B	A	A	A	B	A	B	A	B	A	A	B	B	A	B
RN6F05		B	A	A	A	A	B	A	B	B	B	A	A	B	B	A	A	A	B	B	B	B	B	A	B	B	A	A	B	A	B	B	-	A	A	B	A	A	A	A	B	B	B	A	B	B	A	A	A
		B	B	A	A	B	A	B	A	A	A	B	A	A	A	A	B	A	B	A	A	A	B	A	B	B	B	A	B	A	B	A	A	A	A	A	B	A	A	A	A	B	B	B	A	A	B	A	A
S1		-	-	-	-	-	-	-	-	-	-	-	-	-	-	-	-	-	-	-	-	-	-	-	-	-	-	-	-	-	-	-	-	-	-	-	-	-	-	-	-	-	-	-	-	-	-	-	-
		A	A	A	A	A	B	A	B	B	-	A	B	A	B	A	B	B	B	B	A	A	B	B	A	A	B	B	A	B	A	A	A	-	B	B	B	B	A	A	A	A	A	-	-	B	A	A	A
S108		A	B	-	-	B	-	A	-	A	B	A	-	-	-	B	A	B	B	-	-	B	-	B	-	A	-	-	-	-	-	B	B	B	A	-	-	B	A	A	-	B	-	-	-	-	-	A	A
		-	-	-	-	-	-	-	-	-	-	-	-	-	-	-	-	-	-	-	-	-	-	-	-	-	-	-	-	-	-	-	-	-	-	A	A	A	B	A	B	A	B	A	A	B	B	A	B
S109		A	-	-	A	-	-	A	B	A	A	A	A	A	-	B	B	A	A	B	B	B	A	A	B	A	A	A	A	B	-	A	A	A	B	-	B	A	A	A	-	-	-	A	A	-	B	B	B
		A	A	B	B	A	A	B	B	B	B	B	A	B	B	A	A	A	B	B	B	B	A	A	B	B	A	B	B	A	A	A	A	A	A	A	A	B	A	B	B	A	A	B	B	B	B	-	B
S11		-	-	-	-	-	-	-	-	-	-	-	-	-	-	-	-	-	-	-	-	-	-	-	-	-	-	-	-	-	-	-	-	-	-	-	-	-	-	-	-	-	-	-	-	-	-	-	-
		-	-	A	B	B	B	-	B	B	-	B	A	A	A	A	B	A	A	B	A	B	A	A	B	B	B	B	A	A	B	A	B	A	A	B	A	A	B	B	B	B	B	A	A	A	-	B	B
S49		-	-	-	-	-	-	-	-	-	-	-	-	-	-	-	-	-	-	-	-	-	-	-	-	-	-	-	-	-	-	-	-	-	-	-	-	-	-	-	-	-	-	-	-	-	-	-	-
		A	B	A	B	A	A	A	B	B	B	A	A	A	B	A	A	A	B	B	B	B	B	-	A	A	A	A	A	A	A	A	B	B	B	B	A	B	B	B	B	B	A	B	-	B	B	A	B
S76		-	-	-	-	-	-	-	-	-	-	-	-	-	-	-	-	-	-	-	-	-	-	-	-	-	-	-	-	-	-	-	-	-	-	-	-	-	-	-	-	-	-	-	-	-	-	-	-
		A	B	A	B	A	A	A	B	-	B	A	A	A	B	A	A	A	B	B	B	B	B	A	A	A	A	A	A	A	A	A	B	B	B	B	A	B	B	B	B	B	A	B	B	B	B	A	B
seq10D04		B	A	A	-	A	B	-	B	B	A	-	-	B	B	-	A	A	B	B	B	B	B	A	B	B	A	A	B	A	B	B	A	-	-	B	-	-	A	A	B	B	B	-	B	B	A	A	A
		B	B	A	A	B	A	B	A	A	A	B	A	A	A	-	B	-	B	A	B	A	-	A	B	B	B	A	B	A	-	A	A	A	A	A	B	A	A	A	A	B	B	B	A	A	B	A	-
seq11G03		A	B	A	-	A	B	A	B	B	A	A	B	A	A	B	A	B	A	B	B	B	A	B	B	A	A	B	B	A	B	A	A	A	A	A	A	A	A	A	B	B	A	-	A	A	A	A	B
		A	A	B	B	A	B	B	A	A	A	B	A	A	A	A	B	A	A	A	A	A	A	B	B	B	B	B	B	A	A	A	B	B	B	-	A	A	B	A	A	B	B	B	A	-	A	B	A
seq13A10		A	A	B	A	B	A	B	A	B	B	A	B	A	A	B	A	B	-	-	A	B	B	A	A	A	B	A	B	A	A	-	A	-	A	A	B	A	A	B	A	A	-	-	A	-	B	A	B
		A	A	B	A	B	B	A	B	B	B	A	B	A	B	A	B	B	B	B	A	B	B	B	A	A	B	B	A	B	A	A	A	A	A	B	B	B	A	A	-	-	A	A	B	B	A	A	A
seq13A07		A	A	B	A	A	A	B	B	B	A	B	A	-	A	B	A	B	B	B	B	B	B	A	B	B	-	B	A	A	A	A	A	A	B	B	B	A	A	A	A	A	A	B	A	-	B	A	A
		B	B	B	A	A	B	B	A	-	B	A	A	-	B	A	A	A	B	B	A	-	A	B	B	-	B	A	B	-	B	B	B	B	B	B	-	A	A	A	A	A	-	A	A	-	-	A	B
seq13E09		B	A	B	A	B	A	B	A	-	B	A	B	B	A	B	B	B	B	-	A	A	A	A	B	-	B	B	B	A	A	-	A	A	A	A	B	A	B	A	A	A	A	A	B	B	B	B	A
		A	A	B	A	A	B	A	A	A	B	A	B	-	A	A	A	-	A	B	B	B	A	B	A	A	A	B	A	-	A	B	A	A	B	-	A	A	B	B	B	A	A	B	A	B	A	B	B
seq14H06		B	B	A	A	A	B	A	B	B	B	-	A	B	B	-	-	A	B	B	B	B	A	A	A	A	A	B	A	A	A	B	-	-	-	A	A	A	A	B	A	A	B	A	A	A	A	B	B
		A	-	A	A	A	A	B	B	A	A	B	A	B	B	A	A	A	A	A	A	B	A	A	B	A	A	A	B	A	A	B	B	A	A	B	A	B	A	A	A	A	B	B	A	B	A	B	A
seq15C10		B	B	A	-	B	B	B	B	B	B	-	-	B	A	-	-	B	B	A	A	A	B	A	B	B	-	B	A	B	A	A	-	-	-	A	-	-	B	-	B	B	A	-	A	A	A	B	A
		A	B	B	A	B	B	-	A	A	A	B	B	A	A	B	B	B	A	A	-	A	B	B	B	B	A	A	A	B	B	A	A	B	B	A	A	B	A	B	B	A	B	A	A	-	B	B	A
seq15C12		B	-	B	A	B	B	B	B	B	B	A	B	B	B	A	A	B	B	B	B	B	B	B	B	B	A	B	B	A	B	B	A	A	-	B	-	A	-	A	B	B	B	B	B	B	B	B	B
		B	B	B	B	B	B	B	B	B	B	B	B	B	B	B	B	B	B	B	B	B	-	B	-	B	-	B	B	B	B	B	B	B	B	B	B	B	-	B	-	B	B	B	B	A	B	B	B
seq15F12		A	B	B	-	A	-	B	B	B	B	B	-	B	B	-	-	A	B	B	B	B	A	B	A	B	-	B	B	A	A	A	-	-	-	A	-	-	A	-	A	B	A	-	-	A	B	A	B
		-	B	B	A	A	B	B	A	A	B	A	B	B	B	B	A	B	A	B	A	A	-	-	B	A	A	B	B	A	A	-	A	B	B	B	B	B	B	-	B	B	A	A	B	A	A	B	B
seq16C06		B	A	B	B	A	B	A	A	A	B	B	B	A	B	B	B	A	A	B	A	A	A	A	B	A	B	B	B	B	A	A	B	B	B	A	B	B	B	B	A	A	B	B	B	A	B	A	A
		A	A	B	A	A	B	A	A	A	B	A	B	B	A	A	A	B	A	A	B	B	B	A	B	A	A	B	A	B	A	A	A	A	A	B	A	A	B	B	B	A	A	B	B	A	A	B	B
seq16G08		A	A	A	B	A	A	B	B	B	A	B	B	A	B	A	A	-	-	-	B	A	B	A	A	A	-	A	A	B	B	A	B	B	A	A	A	A	B	A	A	A	A	A	-	A	A	A	B
		B	B	A	A	B	A	A	B	B	-	-	-	B	B	-	A	A	B	B	B	-	B	B	A	A	-	B	B	A	B	A	B	B	-	-	-	B	A	A	A	B	B	B	B	B	A	A	B
seq17E01		A	A	B	A	A	A	B	A	A	A	A	A	A	A	A	A	B	B	B	B	B	B	A	B	B	A	B	A	A	A	A	A	A	A	B	A	A	A	A	-	A	A	A	A	A	B	A	A
		B	B	B	A	A	B	B	A	A	B	A	A	A	B	A	A	A	B	B	B	A	A	A	B	A	B	A	B	A	B	B	B	B	B	B	B	A	A	A	A	B	B	A	A	A	B	A	B
seq17E03		A	A	A	B	-	A	A	A	A	A	A	A	-	A	-	B	A	A	A	A	A	A	B	A	B	B	B	A	A	A	A	B	A	B	B	A	A	A	-	B	A	B	A	A	A	A	A	A
		-	B	B	B	B	A	B	-	A	A	A	A	A	A	A	B	A	A	B	A	B	-	-	B	B	B	-	A	B	B	B	B	A	A	A	B	B	B	-	B	B	-	A	A	B	B	A	-
seq18A05		B	B	A	-	B	B	B	B	B	A	-	-	B	B	-	-	-	B	B	-	B	-	B	A	B	-	-	B	B	B	B	-	-	-	B	B	-	-	-	B	-	-	-	-	-	B	-	-
		A	B	B	A	A	B	B	A	A	B	A	B	B	B	B	A	B	-	B	A	A	B	B	B	B	A	B	B	B	A	A	A	B	B	B	B	B	B	A	B	B	A	A	B	B	A	B	B
seq18C05		B	B	A	A	B	A	A	A	B	A	A	A	-	B	A	A	A	A	A	-	A	A	B	A	B	A	A	A	B	B	A	A	A	A	B	A	-	A	A	B	B	B	-	A	A	B	B	B
		A	A	B	B	A	A	A	A	A	A	A	B	A	B	-	A	-	B	A	B	A	-	B	B	B	B	A	A	B	-	A	A	A	A	A	-	B	A	A	B	A	B	B	A	B	B	A	A
seq18E07		A	A	A	B	B	-	-	B	-	B	B	B	A	A	B	A	B	B	-	B	B	A	B	A	A	A	B	B	B	A	B	A	A	A	A	B	A	B	B	B	B	B	B	A	A	B	A	A
		B	B	A	A	A	B	A	A	A	-	A	-	B	A	B	A	B	A	B	B	A	B	A	B	B	A	B	A	A	A	A	A	A	A	B	B	B	B	A	A	A	B	A	A	B	A	B	B
seq18G01		B	B	A	-	B	A	A	B	B	B	-	-	B	B	-	-	B	B	B	B	B	A	B	B	B	-	B	B	A	B	B	-	-	-	A	-	-	A	-	B	B	B	A	B	B	A	B	A
		B	A	A	A	A	B	A	A	A	B	A	B	A	A	A	A	B	A	A	B	B	A	A	B	B	B	B	B	A	A	B	A	A	A	A	A	B	B	A	A	A	B	B	A	A	B	B	A
seq18G09		A	A	B	-	A	A	B	B	B	A	B	A	A	A	B	A	B	B	B	B	B	B	A	B	B	B	B	A	A	A	A	A	A	B	B	B	A	A	A	-	A	A	B	A	-	B	A	A
		B	B	B	A	A	B	B	A	A	B	A	A	A	B	A	A	A	B	B	B	A	A	A	B	A	B	A	B	A	B	B	B	B	B	B	B	A	A	A	A	A	B	A	A	A	B	A	B
seq19A05		A	B	B	A	B	A	B	A	A	B	A	A	A	A	A	A	A	B	A	A	A	B	A	B	B	A	A	A	B	B	A	A	A	A	A	A	A	B	A	B	A	B	A	A	B	B	A	A
		B	B	-	A	A	B	B	B	B	A	A	B	B	A	B	A	B	A	A	B	B	B	B	A	A	B	A	B	A	A	A	A	A	A	B	A	A	B	B	A	B	B	B	B	A	B	B	B
seq19B01		A	A	A	A	A	-	A	A	A	A	-	A	-	A	-	A	B	A	A	A	A	-	A	A	A	B	A	A	A	A	A	-	-	-	-	A	B	A	-	A	A	A	A	A	A	-	A	A
		A	A	A	A	-	A	A	B	-	B	-	B	A	A	-	A	B	-	A	A	A	A	A	A	A	A	B	-	A	-	A	A	A	A	-	A	-	A	A	A	A	A	A	-	-	B	A	B
seq19B12		B	B	A	B	B	B	B	A	A	B	A	A	B	A	A	A	A	B	A	A	A	B	B	B	-	A	B	B	B	A	-	B	-	-	A	A	A	B	-	B	B	-	B	B	B	A	B	A
		B	B	B	B	B	B	B	A	B	A	A	B	A	A	B	B	B	B	A	A	B	B	B	B	B	A	A	A	B	B	A	A	-	B	A	A	B	A	B	B	A	B	A	A	A	B	B	A
seq19D01		B	B	A	A	B	A	A	B	B	B	A	A	B	B	A	A	B	B	B	B	B	A	B	B	B	A	B	B	A	B	B	A	A	A	A	A	A	A	A	B	B	B	A	B	B	A	B	A
		B	A	A	A	A	B	A	A	A	B	A	B	A	A	A	A	B	A	B	B	A	A	B	B	B	B	B	B	A	A	B	A	A	A	A	A	B	B	A	A	A	B	B	A	A	B	B	A
seq19D06		B	B	B	B	B	-	B	A	A	A	B	B	B	A	B	B	A	A	B	B	B	B	A	A	A	B	B	B	A	A	B	B	B	B	B	B	B	B	B	A	A	A	B	B	B	B	A	A
		B	A	B	B	A	A	A	B	A	B	A	B	A	A	B	B	B	B	B	A	B	B	A	A	A	B	B	B	B	A	B	A	B	B	A	B	-	A	B	A	A	A	B	A	B	A	A	A
seq19D09		A	A	B	A	-	-	B	B	B	A	A	-	B	B	A	-	A	A	A	A	-	A	A	A	B	-	B	B	A	B	B	A	A	-	B	-	A	A	A	B	B	B	B	-	B	B	A	B
		A	A	B	A	B	A	A	A	B	B	B	B	B	A	A	B	A	B	A	B	A	A	B	A	B	B	B	A	B	A	A	A	B	B	B	B	A	B	B	B	A	B	B	B	B	B	B	B
seq19G07		A	B	B	-	-	-	B	B	B	B	-	-	A	B	-	-	-	B	-	B	B	A	B	B	B	-	B	B	A	B	B	-	-	-	B	-	-	B	-	A	B	A	-	-	-	B	A	B
		A	B	B	A	A	B	B	-	-	B	A	B	A	B	B	B	B	B	A	A	A	B	B	B	B	A	B	B	B	A	A	-	B	B	B	B	B	B	A	B	A	A	A	B	B	B	B	B
seq19H03		B	A	B	B	B	A	B	A	A	A	B	B	A	A	B	B	B	A	B	B	B	B	A	B	A	B	B	A	A	A	B	B	B	B	B	B	B	B	B	A	A	B	B	A	B	A	A	A
		B	A	B	B	A	A	A	B	A	B	A	A	A	B	B	B	A	B	B	B	B	B	A	A	A	A	B	B	B	A	A	A	B	B	A	A	A	A	B	A	A	A	B	A	A	A	A	A
seq1B09		-	-	-	-	-	-	-	-	-	B	B	B	A	A	B	B	-	A	B	B	B	A	B	A	-	-	-	-	-	-	-	-	-	B	B	B	B	A	B	B	B	B	B	-	A	B	A	A
		B	B	A	A	A	B	A	A	A	B	A	A	B	A	-	A	-	A	B	B	A	-	A	B	B	A	B	B	A	-	A	A	A	-	B	B	B	B	A	B	A	B	A	A	B	A	B	-
seq2B06		B	B	B	-	B	B	B	B	B	A	A	A	B	B	A	A	-	B	A	A	A	A	A	A	A	A	A	A	A	B	A	A	A	A	A	A	A	A	A	A	B	A	A	A	B	B	B	B
		A	B	A	A	-	A	A	A	B	B	A	A	A	B	A	B	A	B	B	A	A	A	B	B	B	B	A	A	B	B	A	B	B	B	B	A	B	A	B	A	A	A	B	A	A	A	B	B
seq2B09		-	B	A	-	A	-	A	B	B	B	B	-	-	-	B	B	A	B	-	-	-	A	A	-	A	-	-	A	A	A	B	B	B	B	A	-	-	-	-	-	A	-	-	A	A	A	B	-
		A	A	A	A	A	B	-	B	B	B	-	B	A	B	A	B	B	B	B	B	-	A	-	B	A	B	B	-	B	A	-	-	-	-	B	-	B	A	A	A	A	-	-	A	B	A	-	A
seq2C11		B	A	B	A	A	B	A	A	A	B	A	A	A	B	A	A	B	B	B	A	B	A	A	B	A	A	B	A	B	A	A	-	A	A	A	A	A	A	A	A	A	B	A	A	A	B	A	A
		B	-	A	A	-	A	B	B	A	A	A	B	A	B	B	B	A	B	A	A	A	B	A	B	-	B	A	A	A	B	A	A	B	B	B	A	A	B	-	B	A	B	B	A	B	A	A	A
seq2D12B		A	B	A	B	B	A	A	B	B	-	B	-	B	A	B	A	B	B	A	B	A	A	B	A	A	A	B	A	A	A	B	A	A	B	B	A	A	A	A	B	A	A	A	B	B	B	B	-
		A	A	A	A	A	A	B	B	B	B	A	A	A	B	A	A	A	B	A	A	A	B	B	A	A	B	B	B	B	A	A	A	A	A	A	A	B	A	-	A	A	B	A	A	-	B	A	A
seq2E06		B	B	-	-	B	B	A	B	A	A	-	-	B	A	-	B	A	A	-	A	A	B	A	B	B	B	B	B	A	B	B	-	-	-	A	B	-	A	A	A	A	B	A	-	B	A	B	A
		B	A	B	A	-	B	B	A	A	B	A	B	A	A	A	A	B	B	B	B	A	B	B	A	A	A	B	B	B	B	B	A	A	A	B	B	A	B	A	B	A	B	B	-	-	A	A	-
seq2F05		A	A	A	B	A	A	B	A	A	B	B	B	A	A	B	B	B	A	A	A	A	A	B	A	A	B	A	B	A	A	A	B	B	B	B	B	B	A	B	A	B	A	B	A	A	B	B	B
		B	A	B	B	B	B	A	B	A	A	B	A	A	A	B	B	B	A	A	A	A	B	A	A	B	A	B	B	A	B	B	A	B	A	B	A	B	B	B	A	B	B	A	B	B	B	B	A
seq2G04		A	A	A	B	B	A	B	B	B	B	B	B	A	B	B	-	B	B	B	-	B	A	B	A	A	B	B	B	B	A	B	B	B	B	B	B	A	A	A	A	A	B	-	A	B	A	A	B
		B	-	B	A	-	B	A	-	B	B	B	A	B	A	A	A	A	A	B	B	A	B	A	B	B	A	B	A	A	A	A	A	A	A	B	-	B	B	A	B	A	A	A	-	B	A	B	B
seq3A06		B	B	A	A	A	-	A	A	A	A	A	A	A	A	A	A	B	-	A	B	A	-	B	A	A	A	A	B	-	A	A	A	A	-	B	A	A	-	A	B	B	B	A	B	B	B	-	A
		A	A	B	A	B	-	A	-	B	-	A	A	B	B	-	-	A	B	A	B	B	A	B	B	B	-	-	B	A	B	A	A	A	A	-	B	A	A	B	-	B	B	A	B	A	B	B	B
seq3B05		A	A	A	B	A	A	B	-	B	A	B	B	A	A	B	B	A	A	A	A	A	B	A	B	B	A	-	A	A	B	B	A	B	B	A	B	B	B	A	B	A	B	B	B	B	B	A	A
		B	A	A	B	B	A	B	B	B	B	A	B	A	B	A	B	B	A	A	B	A	A	A	A	A	B	B	-	B	B	-	A	A	A	A	B	B	A	A	A	A	A	A	A	B	B	B	A
seq3B08		A	B	A	A	B	A	B	B	B	B	A	A	-	B	A	-	B	B	A	A	A	A	A	B	A	A	B	A	B	A	A	A	B	A	A	A	A	A	A	A	B	A	A	A	A	A	B	B
		A	A	A	B	B	A	B	B	B	A	A	B	A	B	A	A	B	A	A	A	B	A	A	B	-	A	-	-	A	B	B	-	B	B	A	B	A	A	B	B	A	B	B	A	A	A	B	B
seq3E10		B	B	B	B	B	-	-	B	-	A	B	-	-	B	-	A	-	-	B	B	-	A	B	B	B	A	B	B	-	B	-	A	-	-	A	B	A	A	A	A	A	A	A	B	B	A	A	B
		A	B	A	B	A	A	-	B	A	-	B	B	A	A	A	A	B	A	B	B	A	B	B	A	B	B	A	A	A	A	-	-	A	-	B	-	-	B	B	B	B	B	A	A	A	B	A	A
seq5D05		A	A	A	B	-	B	-	-	-	A	A	A	A	-	-	B	A	A	-	B	A	A	A	A	-	B	A	A	B	B	B	B	B	A	B	B	B	B	B	B	B	B	B	A	A	A	B	A
		A	B	B	A	B	B	B	B	A	-	B	B	A	A	B	B	B	A	B	B	A	B	A	B	B	A	A	A	B	B	A	B	B	B	B	B	A	A	-	B	A	B	B	B	A	B	B	B
seq7G02		A	B	A	B	B	B	A	A	-	A	B	A	B	A	B	B	A	B	B	A	A	A	B	A	A	B	-	B	A	B	B	A	-	B	A	-	B	B	A	-	B	A	A	A	B	B	B	A
		A	A	A	B	A	A	B	A	A	A	B	A	-	B	A	B	A	A	A	A	A	B	A	B	B	B	A	B	B	A	B	-	A	A	B	B	B	A	-	A	A	B	B	A	B	A	B	A
seq8H01		B	B	A	A	A	B	A	A	A	B	A	A	A	A	A	A	B	B	A	A	A	B	B	A	A	A	A	B	B	A	A	A	A	A	B	A	A	B	A	B	B	B	A	B	B	B	A	A
		A	A	B	A	B	A	A	A	B	B	A	A	B	B	B	B	A	B	B	A	B	B	A	B	B	A	A	B	A	B	A	A	A	A	A	B	A	A	B	B	B	A	A	B	A	B	B	B
seq9G05		B	B	B	A	B	B	B	A	A	B	A	A	B	A	B	B	A	B	B	B	B	B	B	A	A	B	B	B	B	A	B	A	B	B	B	A	B	B	B	A	A	A	B	B	B	B	A	B
		B	A	B	B	B	A	A	B	A	B	B	B	A	A	B	B	B	B	B	A	B	B	A	A	A	A	B	B	B	B	A	A	B	B	A	B	A	A	B	A	A	A	A	-	B	A	A	A
seq9H08a		A	B	B	B	-	B	A	B	B	B	-	B	B	A	B	-	B	B	B	B	B	B	B	B	B	-	B	B	A	B	B	B	B	-	A	B	B	B	-	A	A	-	-	-	A	B	B	A
		B	B	B	A	A	A	A	A	A	B	B	B	A	B	B	A	B	A	A	B	A	B	B	B	B	A	B	B	A	A	A	B	B	B	A	A	B	B	A	B	A	B	B	A	B	B	A	B
seq9H08b		B	A	B	A	A	B	A	B	B	A	-	A	B	B	A	-	A	B	B	B	B	A	B	A	A	A	B	B	B	A	A	A	A	-	B	-	A	B	-	A	B	-	B	-	B	A	A	A
		B	A	B	A	B	A	B	A	B	B	A	A	B	B	A	B	A	A	B	A	A	B	B	B	B	B	B	A	B	B	A	A	A	A	A	B	A	B	A	A	B	B	A	B	B	A	A	A
TC11A04		B	A	B	A	A	B	-	B	B	A	B	B	A	B	A	B	A	B	B	B	B	A	B	A	B	A	-	B	B	A	A	A	A	B	B	B	A	B	B	A	B	A	B	B	B	B	A	A
		B	B	B	B	B	A	A	A	A	B	B	B	A	B	B	B	B	A	A	A	A	B	B	B	B	A	B	B	A	B	A	A	B	B	A	A	B	B	B	B	B	B	A	A	B	B	A	B
TC11B04		B	B	B	B	B	A	A	B	B	A	B	B	A	B	B	B	A	A	A	A	A	A	B	B	A	B	A	B	A	B	B	B	B	B	A	B	B	A	B	B	A	B	B	B	B	A	A	B
		A	A	-	A	A	A	B	A	A	B	B	B	B	B	A	B	B	B	B	A	B	B	A	A	B	A	B	B	A	A	B	B	B	B	B	A	B	B	B	B	B	A	B	B	B	-	-	-
TC11F12		B	A	B	A	A	B	-	B	B	A	B	B	A	B	A	B	A	B	B	B	B	A	B	A	B	A	-	B	B	A	A	A	A	B	B	-	A	B	B	A	B	A	B	B	-	B	A	A
		A	A	B	B	B	A	A	A	A	B	A	A	B	B	B	B	A	A	-	A	A	B	B	B	B	B	B	A	B	B	A	A	A	A	A	B	A	A	A	B	B	B	A	B	B	A	A	A
TC11H06		A	B	B	A	A	A	A	A	A	-	B	A	B	A	B	A	B	B	A	B	B	B	B	B	B	B	B	B	B	A	A	A	B	A	A	B	B	A	A	B	B	B	A	B	A	A	B	B
		B	B	A	-	A	B	B	A	A	B	B	B	A	B	B	B	-	-	A	A	B	A	A	A	B	B	B	A	A	B	A	B	A	A	A	B	A	B	A	A	-	A	A	A	B	A	B	A
TC1A01		A	B	B	B	B	B	A	B	B	B	A	B	B	A	B	A	B	B	B	B	B	B	B	B	A	A	B	A	A	B	B	B	B	A	A	B	B	B	A	B	B	A	B	A	A	B	A	A
		B	B	B	B	A	A	A	A	A	B	B	B	A	B	B	B	B	A	A	A	A	A	B	B	B	A	B	B	A	A	A	A	B	B	A	A	A	B	A	B	A	B	A	A	B	B	A	B
TC1A02		-	-	-	-	-	-	-	-	-	-	-	-	-	-	-	A	B	B	B	B	B	B	-	B	-	-	-	-	-	-	-	-	-	-	-	-	-	-	-	B	B	A	A	A	A	-	A	-
		B	B	B	B	B	A	A	A	A	B	B	B	A	B	B	B	B	A	A	A	A	B	B	B	B	A	B	B	A	-	A	A	B	B	A	A	A	B	A	B	A	B	A	A	B	B	A	B
TC1D02		A	B	A	A	A	A	A	B	B	B	A	A	B	B	A	A	A	B	A	A	A	A	A	A	B	A	B	A	A	B	A	A	A	-	A	-	A	-	A	A	A	A	A	A	A	A	A	B
		A	A	A	A	A	A	B	A	A	A	A	A	A	A	A	A	A	A	A	A	A	-	A	-	A	-	A	A	A	A	A	B	A	A	A	B	A	-	A	-	A	A	A	A	B	A	A	A
TC1E06		B	A	B	A	A	B	B	B	B	A	B	B	A	B	A	B	A	B	B	B	B	A	B	A	B	A	B	B	B	A	A	A	A	A	B	B	A	B	B	A	B	A	B	B	B	B	A	A
		B	A	B	A	B	A	A	A	B	B	A	A	B	B	B	B	A	A	B	A	A	B	B	B	B	B	B	A	B	B	A	A	A	A	A	B	A	B	A	A	B	B	A	B	B	A	A	A
TC2A02		A	B	A	B	A	B	B	B	B	B	-	B	B	B	-	B	A	B	B	B	B	A	A	A	B	-	B	A	B	B	A	B	B	B	A	B	B	A	B	A	B	A	-	-	A	-	B	B
		B	B	B	B	A	B	-	A	A	B	-	B	B	A	-	A	B	B	B	B	A	A	B	B	B	B	A	A	B	A	B	A	B	B	B	B	A	B	A	A	B	A	B	B	-	A	B	A
TC2C07		B	A	B	A	A	B	B	B	B	A	B	B	B	B	A	B	A	B	B	B	B	A	B	A	B	A	B	A	B	A	A	B	B	B	B	A	A	A	B	A	B	A	B	B	B	B	A	A
		A	A	B	B	B	B	B	A	A	B	A	B	B	B	B	B	B	A	B	A	B	B	B	B	B	A	B	A	-	B	A	B	B	B	B	B	B	B	B	B	B	B	A	B	B	A	A	B
TC2D06		A	B	A	B	A	A	A	B	B	B	B	-	A	A	B	-	A	B	A	A	A	A	A	B	A	B	A	A	A	B	B	-	-	-	A	-	B	B	-	B	A	-	A	B	A	A	B	A
		A	A	A	A	A	B	A	B	B	B	A	B	A	B	A	B	B	B	B	B	A	A	B	B	A	B	B	A	B	A	A	A	B	B	B	B	B	A	A	A	A	A	A	B	B	A	A	A
TC2D08		B	B	A	A	A	B	A	B	B	A	A	A	B	B	A	A	A	B	B	B	B	B	A	A	A	A	A	B	-	B	B	A	A	A	B	A	A	A	A	B	B	B	A	B	B	B	A	A
		B	B	A	A	B	A	B	A	A	A	B	A	A	A	A	B	A	A	A	B	A	B	A	B	B	B	A	B	A	B	A	A	A	A	A	B	A	A	A	A	B	B	B	A	A	B	A	A
TC3A12		B	B	A	B	A	B	A	B	B	A	B	B	B	B	B	A	A	B	B	B	B	B	A	B	B	A	A	B	A	B	B	B	B	B	B	B	B	A	A	B	B	B	A	B	B	B	A	A
		B	B	A	A	B	A	B	A	A	A	B	A	A	A	A	B	A	B	A	B	A	B	A	B	B	B	A	B	A	B	A	A	A	A	A	B	A	A	A	A	B	B	B	A	A	B	A	A
TC3B02		A	B	B	A	A	B	A	B	A	B	A	A	A	A	A	A	B	B	A	A	A	A	A	A	A	A	A	A	A	A	A	A	A	A	A	A	A	B	A	B	B	B	A	A	B	A	A	B
		B	B	A	B	B	A	B	B	B	A	A	B	A	B	A	A	B	A	A	B	B	B	A	B	B	A	B	A	B	B	B	A	A	A	B	A	B	A	B	A	B	A	A	A	A	B	B	A
TC3E02		A	B	-	A	-	B	A	-	-	B	A	A	-	A	-	A	B	-	A	A	-	A	-	A	A	A	-	B	A	A	-	A	A	-	A	A	A	B	A	B	B	B	A	A	A	-	A	-
		B	B	A	A	B	A	B	B	B	A	A	B	A	B	A	B	B	A	A	A	B	B	B	A	B	A	B	A	B	B	-	A	A	A	B	A	B	A	B	A	-	A	A	-	A	B	B	A
TC3E05		B	A	B	B	B	A	A	B	B	A	B	B	A	B	A	B	A	A	A	A	A	A	B	A	A	B	B	A	A	B	B	B	B	B	A	A	A	A	B	A	A	A	A	B	B	A	A	A
		A	B	A	B	A	A	A	A	A	A	A	A	A	A	A	A	A	A	A	A	A	A	B	A	A	A	A	A	B	A	A	A	A	A	A	A	A	B	A	A	A	A	A	A	B	A	A	A
TC3G01a		-	A	B	B	-	B	B	A	-	-	-	-	-	-	-	A	-	A	B	B	B	B	A	A	A	B	B	A	A	A	B	B	B	A	A	B	B	A	A	A	B	A	A	-	-	-	B	B
		B	B	B	A	A	B	A	A	A	B	A	A	A	B	A	-	A	B	B	-	-	-	B	B	A	B	A	B	A	B	-	B	B	B	B	B	A	A	-	A	B	B	A	A	B	B	A	B
TC3G01b		A	A	B	A	B	B	A	A	A	B	B	A	A	A	-	B	A	-	A	A	A	A	A	B	B	B	B	B	B	B	A	A	A	A	A	B	A	B	A	A	A	A	A	-	-	A	B	B
		A	A	A	A	B	A	A	B	B	B	A	B	A	A	B	A	B	B	B	B	B	A	A	B	B	B	B	A	B	B	B	A	A	A	B	B	A	A	B	A	B	B	B	A	A	B	B	A
TC3G01c		B	A	B	B	A	B	B	A	B	B	B	B	B	B	B	B	B	B	B	B	B	B	A	A	A	B	B	A	A	A	B	B	B	A	A	B	B	A	A	A	B	A	A	-	-	B	B	B
		B	B	B	A	A	B	B	A	A	B	A	A	A	B	A	B	A	B	B	B	B	B	B	B	A	B	A	B	A	B	B	B	B	B	B	B	A	A	B	A	B	B	B	B	B	B	A	B
TC3H07		A	B	B	A	A	A	A	B	B	A	A	A	B	B	A	A	B	B	B	A	B	B	B	B	A	A	B	A	B	B	B	A	A	A	B	A	A	B	A	A	B	B	B	A	A	A	B	B
		B	A	B	A	A	A	A	B	B	B	B	A	A	A	B	B	A	A	A	B	B	A	B	B	B	A	A	A	B	A	B	A	A	A	A	A	B	B	B	A	B	A	B	A	A	B	A	B
TC4D09		A	-	B	A	B	A	B	A	A	A	A	A	B	A	A	A	A	B	A	A	A	B	B	B	B	A	B	A	A	A	A	A	A	A	A	A	A	A	A	B	B	A	A	A	A	B	A	A
		B	B	A	B	-	-	A	A	B	A	B	B	B	A	B	B	B	A	A	A	A	B	B	B	B	B	-	B	A	A	A	A	B	-	-	-	A	A	B	B	B	B	B	B	A	B	A	B
TC4E10		B	-	-	B	B	-	-	-	-	-	A	-	-	-	-	A	B	-	-	-	-	B	-	-	-	B	A	-	-	B	B	-	-	-	-	A	-	B	A	B	A	-	B	A	B	A	B	A
		A	A	A	B	B	-	A	B	B	A	B	A	B	B	A	B	A	B	B	A	B	B	-	A	A	B	A	A	-	B	B	B	A	A	A	A	A	-	B	-	A	B	B	A	A	B	A	A
TC4F12		-	-	A	-	A	-	-	-	-	A	-	B	A	A	B	-	B	A	-	-	-	A	-	B	A	-	B	-	A	-	A	-	-	-	A	-	-	A	-	-	B	A	-	-	A	A	A	B
		A	A	B	B	A	B	B	A	A	A	B	A	B	A	-	B	-	A	A	A	A	-	-	B	B	B	B	B	A	-	A	B	B	B	B	B	A	B	A	A	B	B	B	B	-	A	B	-
TC4G02		-	-	-	-	-	A	B	A	A	A	B	A	B	A	B	A	A	A	A	A	A	B	A	B	A	B	A	A	A	A	A	A	A	A	B	A	B	B	B	A	B	B	A	B	A	B	A	B
		A	A	A	A	B	-	B	A	-	A	A	B	A	A	A	A	B	B	B	A	B	A	B	B	B	A	B	B	-	B	B	A	B	B	B	B	B	-	A	B	A	A	A	B	A	B	A	B
TC4H02		A	B	A	B	A	A	A	B	B	B	B	-	A	A	B	A	B	B	A	A	A	A	A	B	A	B	A	A	A	B	B	A	A	A	B	A	B	B	A	B	-	B	A	B	A	A	B	A
		A	A	A	-	B	-	A	A	B	B	A	B	A	B	A	B	B	B	B	A	A	B	B	A	A	B	B	A	B	A	A	A	B	B	B	B	B	A	-	A	A	A	A	B	B	A	A	A
TC5A06		-	-	A	A	A	B	A	B	B	B	B	-	B	A	B	B	A	B	B	B	B	A	A	A	A	-	B	A	A	A	-	A	B	-	A	-	-	A	B	A	A	B	-	A	A	A	B	B
		A	A	A	A	A	A	B	B	A	A	B	A	B	B	B	A	A	A	A	A	B	A	A	A	A	A	A	-	-	A	B	B	A	A	B	A	A	A	A	A	A	-	A	A	B	B	B	A
TC5D06		B	B	B	-	B	B	B	B	B	B	A	A	B	B	B	B	A	A	A	A	A	A	A	A	A	B	A	A	A	A	A	B	B	A	A	B	B	A	A	B	B	B	B	B	B	B	B	B
		A	B	A	A	B	A	B	A	A	B	B	A	A	A	A	B	A	A	B	A	B	B	B	B	B	B	B	A	A	B	B	B	A	A	A	B	B	A	B	B	B	A	A	B	-	B	A	B
TC6E01		-	-	-	A	A	A	A	B	B	B	A	A	B	B	A	-	A	B	B	B	B	B	A	B	-	A	-	B	A	B	-	-	-	A	B	A	A	A	A	B	B	B	-	A	B	-	A	A
		B	B	A	A	B	A	B	A	A	A	A	B	A	A	A	B	B	B	A	A	B	B	A	B	B	A	A	B	A	-	A	A	A	A	A	B	A	A	B	A	B	A	B	A	A	B	A	A
TC6H03		A	A	B	A	B	-	A	B	B	B	A	-	B	-	A	A	B	B	-	B	B	B	A	A	-	A	B	B	B	A	A	A	A	A	B	A	A	A	A	B	B	B	-	-	B	B	B	B
		A	A	A	A	B	A	A	B	-	B	A	B	B	A	B	A	B	B	B	B	B	A	A	B	B	B	A	A	B	B	A	A	A	A	A	B	A	B	B	A	A	B	B	A	A	B	B	A
TC7A02		-	-	-	-	-	-	-	-	-	-	-	-	-	-	-	-	-	-	-	-	-	-	-	-	-	-	-	-	-	-	-	-	-	-	-	-	-	-	-	-	-	-	-	-	-	-	-	-
		B	B	B	A	B	B	B	A	A	A	A	B	B	B	A	A	B	B	A	A	B	B	A	A	A	A	A	A	B	B	A	A	B	B	A	B	B	A	B	B	B	B	A	A	B	B	A	A
TC7C06		A	A	A	B	A	A	A	A	A	B	A	A	A	A	B	A	B	A	A	A	A	B	A	B	A	A	B	A	A	-	-	B	B	A	A	A	B	-	A	-	B	B	A	A	A	A	A	A
		A	B	B	B	B	A	A	A	A	A	B	B	A	B	B	B	B	A	A	A	B	A	B	B	B	A	A	B	A	B	A	A	B	B	A	A	A	A	A	B	A	B	B	A	B	B	A	B
TC7E04		A	A	B	A	A	B	B	B	B	A	A	B	B	B	A	B	A	A	A	A	A	A	A	A	B	B	B	B	A	B	B	B	B	A	B	A	B	A	B	B	B	B	A	B	A	A	B	B
		A	A	A	A	A	A	A	A	B	A	B	-	B	A	A	A	B	B	A	B	B	A	B	B	B	B	B	B	B	B	B	A	B	B	B	B	B	B	B	B	A	A	A	B	A	B	B	B
TC7H11		B	-	B	A	B	A	A	-	B	A	A	A	A	B	A	A	A	A	B	A	-	A	A	B	B	A	B	B	B	B	B	-	-	-	A	A	A	A	-	A	B	A	A	A	B	B	B	B
		B	A	B	A	B	A	B	A	B	B	B	B	B	A	A	A	B	A	A	A	A	A	B	A	B	A	A	A	A	B	A	A	B	B	B	A	B	B	A	B	B	A	A	A	A	A	A	A
TC9B07		A	B	B	A	B	A	A	B	B	B	A	A	B	B	A	A	A	B	A	A	A	A	A	A	A	A	B	B	A	-	B	A	A	A	A	A	A	A	A	B	B	A	A	B	B	A	A	B
		A	B	B	B	B	A	B	-	A	A	A	A	A	A	A	B	A	A	B	A	B	A	A	B	B	B	B	A	B	B	B	B	A	A	A	B	B	B	B	B	B	A	A	A	B	B	A	B
TC9F04		A	A	A	B	B	B	B	A	A	A	B	B	B	A	B	B	A	A	A	A	A	A	B	A	B	B	B	B	A	A	A	B	B	B	A	B	B	A	B	B	B	A	B	B	A	B	A	A
		A	A	A	A	A	B	B	B	B	B	A	A	B	B	B	B	A	A	A	A	A	A	B	A	B	A	B	B	A	A	B	A	A	A	B	B	B	A	A	A	A	B	A	-	A	B	B	B
TC9F10		A	A	B	A	B	B	A	B	B	B	A	A	B	-	A	A	B	B	B	B	B	B	A	A	A	A	B	B	B	A	A	A	A	A	B	A	A	A	A	B	B	B	-	-	B	B	B	B
		A	A	A	A	B	A	A	B	B	-	A	B	-	A	B	A	B	B	B	B	B	B	A	A	-	B	A	A	B	B	-	A	A	A	-	B	A	B	-	A	A	-	B	A	A	B	B	B
TC9H09		B	B	A	-	B	B	B	A	A	B	-	B	B	A	B	B	-	B	A	A	A	B	B	B	A	-	B	B	B	A	A	B	B	-	A	B	A	B	-	B	B	A	-	B	A	A	B	A
		B	B	B	B	B	B	B	A	B	-	A	B	A	A	B	B	B	B	B	B	A	B	B	B	B	A	-	A	-	B	A	A	B	B	A	A	-	A	B	B	A	B	A	A	-	B	B	-
b) Genotype scores of RIL individuals in the population RIL-2
Marker loci		Segregation data
Ah193		A	A	B	B	A	B	A	B	A	B	A	-	-	-	A	A	B	A	A	A	A	A	-	B	A	B	B	A	B	B	A	A	B	B	A	A	A	A	A	A	B	A	A	A	A	B	A	A
Ah3		A	B	B	A	A	B	A	B	A	B	A	A	B	B	B	A	B	A	A	A	A	A	B	A	B	B	A	B	B	B	B	A	B	B	A	A	A	A	A	B	A	A	A	B	A	B	A	A
Ah4-04		A	A	B	-	A	B	A	A	-	B	A	-	B	A	-	B	B	A	B	A	-	A	A	A	A	A	A	A	B	A	B	A	B	B	B	B	A	A	A	A	B	B	A	B	A	B	A	A
Ah4-101		A	A	B	-	B	A	B	B	A	B	A	A	B	A	B	A	B	A	B	A	A	B	B	A	B	B	A	A	B	B	-	B	-	B	A	A	A	B	A	B	A	B	A	A	A	A	A	B
Ah490		A	A	B	B	A	A	A	A	A	B	A	A	A	-	-	-	-	A	-	A	B	B	A	A	A	B	A	A	A	A	B	B	A	B	-	-	A	B	A	A	A	A	A	A	A	-	A	A
gi-832		A	A	B	B	A	A	B	A	A	B	A	A	B	B	B	B	B	A	A	A	A	A	B	A	B	A	B	A	B	B	B	A	B	A	A	A	A	A	A	A	B	B	A	B	A	B	A	A
GM1021		A	A	B	B	-	A	B	A	A	B	A	A	B	B	B	B	B	A	A	-	A	A	A	B	A	B	B	B	B	A	B	A	A	A	A	A	A	A	B	A	B	-	B	-	A	B	A	A
GM1076		B	B	A	A	A	A	B	A	A	A	A	A	A	A	A	B	A	A	A	B	B	B	A	-	B	B	B	B	A	A	B	A	A	B	B	B	A	A	B	A	B	A	B	A	B	A	A	A
GM1108		A	A	B	A	A	B	A	A	A	B	A	A	A	A	A	B	B	A	-	A	-	A	A	A	A	B	B	A	B	B	B	B	B	B	A	A	A	B	B	A	B	A	B	A	B	A	A	B
GM1135		A	A	B	A	A	B	A	A	A	B	A	A	B	A	B	A	B	A	B	A	A	A	A	B	A	B	A	A	B	B	A	A	A	A	B	A	A	A	B	A	A	A	B	A	B	B	A	B
GM1311		A	B	B	A	B	A	B	B	A	B	A	A	B	A	B	B	B	A	B	A	A	B	A	B	A	B	B	A	A	B	B	B	A	A	B	A	A	A	A	A	B	-	B	A	B	A	A	A
GM1515		B	B	B	A	B	B	A	B	A	B	B	A	B	B	B	A	B	A	A	A	-	B	B	B	A	A	B	B	A	B	A	-	A	B	B	B	-	B	B	B	A	A	A	A	B	A	B	B
GM1538		A	A	B	B	A	B	A	A	A	B	A	A	B	A	A	B	B	A	A	A	A	B	A	A	B	A	A	B	B	B	B	A	B	B	B	A	B	B	A	A	A	A	B	A	A	B	A	-
GM1570		A	A	B	B	A	B	B	-	A	B	A	A	B	B	B	B	A	A	B	-	A	A	A	B	A	A	A	A	B	A	B	B	B	B	-	A	A	A	B	A	B	-	B	A	A	B	A	A
GM1571		B	A	B	A	A	A	B	A	A	-	B	B	B	B	B	B	B	A	A	A	-	A	B	B	B	B	A	B	B	A	B	B	A	A	B	B	B	B	A	B	A	B	A	-	A	B	A	B
GM1577		A	A	B	B	A	A	A	A	A	B	A	A	A	A	A	B	A	A	A	A	A	A	A	B	A	B	B	A	A	A	B	B	A	A	B	A	-	B	A	A	B	A	A	A	B	B	A	B
GM1599		A	A	B	A	-	B	A	B	A	A	A	A	A	B	A	A	B	A	A	-	A	A	A	A	B	B	B	B	B	B	B	B	A	A	-	A	A	B	A	A	A	-	B	A	B	B	A	B
GM1771		A	A	B	A	A	B	A	B	A	B	A	A	B	B	B	A	B	A	B	-	-	A	B	A	B	A	B	B	B	A	B	B	B	B	A	A	B	B	A	A	B	A	B	A	A	B	A	A
GM1863		A	A	A	-	A	A	B	A	A	A	A	A	B	A	A	-	B	B	A	A	B	-	B	A	B	B	B	B	A	A	-	B	B	-	B	A	A	A	A	A	A	B	A	A	A	A	A	A
GM1899		A	A	A	A	B	B	A	A	A	B	A	A	B	-	-	-	A	A	A	A	A	A	A	B	B	B	A	B	B	A	B	B	-	-	B	A	B	A	A	A	B	A	A	-	B	B	A	A
GM1901		A	A	A	B	A	A	B	A	A	A	A	A	A	B	A	A	A	B	B	A	A	B	A	-	B	B	A	A	-	B	A	B	A	A	A	A	A	-	A	A	B	A	A	A	A	A	A	A
GM1907		A	A	B	B	A	B	A	A	A	B	A	A	A	A	A	A	B	A	B	A	A	A	A	B	A	B	A	A	B	B	A	A	A	A	B	A	B	A	B	A	B	A	B	A	B	B	A	B
GM1919		A	A	A	A	B	A	B	B	B	A	A	A	A	A	A	A	B	-	A	A	A	A	A	A	B	B	-	A	B	A	B	A	B	A	A	A	-	A	B	A	A	A	A	A	A	B	A	A
GM1922		A	B	A	B	B	A	A	B	A	A	A	A	A	A	A	B	A	A	B	A	A	B	A	A	A	B	B	A	B	A	B	B	B	-	A	B	A	-	-	B	A	A	A	-	A	-	A	A
GM1937		A	B	A	A	B	A	A	B	A	A	A	A	A	A	A	B	A	A	B	A	A	B	B	A	A	B	B	-	-	B	A	B	B	B	-	A	B	A	-	-	B	A	A	A	-	-	A	A
GM1949		A	A	B	A	A	B	A	A	A	B	A	A	B	A	B	A	B	A	B	A	A	B	A	B	A	A	B	A	B	A	A	B	B	B	A	A	A	B	A	A	B	A	B	A	B	B	A	A
GM1971		B	B	-	B	A	-	B	A	A	A	B	B	A	A	A	B	A	B	A	B	B	B	B	B	A	B	A	A	A	B	A	A	A	A	B	B	A	A	B	B	A	B	B	B	B	A	B	B
GM1979		B	B	A	A	B	A	-	B	A	A	A	B	A	A	A	A	B	B	B	B	A	A	A	A	B	A	B	B	B	A	-	-	A	B	-	A	A	A	A	A	A	-	B	B	A	B	A	B
GM1990		A	A	A	B	B	A	A	B	A	A	A	A	A	A	A	B	A	A	-	A	A	B	-	A	A	-	B	B	B	B	A	B	B	B	A	A	B	A	B	A	B	A	A	A	B	A	A	A
GM1991		A	B	B	B	A	A	A	A	A	A	A	A	A	A	A	B	A	A	-	A	A	A	A	A	B	B	B	A	A	B	A	B	A	A	B	A	A	A	B	A	A	A	A	A	A	A	A	B
GM1992		A	A	B	B	B	B	A	B	A	A	A	A	B	A	A	B	A	B	A	A	A	A	A	A	B	B	B	B	A	A	B	B	B	B	A	A	A	B	A	A	A	A	B	-	B	B	A	B
GM2007		B	B	B	B	B	B	B	B	B	B	B	B	B	B	B	A	B	B	B	B	A	B	B	A	B	B	A	B	B	B	B	B	B	B	A	B	A	B	B	B	B	B	A	-	B	B	B	B
GM2032		A	A	A	A	A	B	A	A	A	B	A	A	A	B	A	A	B	A	A	A	A	B	A	A	B	A	B	B	A	A	B	A	A	A	B	A	A	B	B	A	A	A	A	A	B	A	A	B
GM2062		A	A	A	A	A	A	A	A	A	B	A	A	A	A	A	A	A	A	B	-	A	A	A	A	B	B	A	B	A	A	B	A	B	B	-	A	B	B	A	A	B	-	B	A	A	A	A	B
GM2089		A	A	-	A	A	B	B	A	A	B	A	A	B	B	B	A	A	A	B	A	A	B	A	A	B	A	B	A	A	A	B	B	B	B	A	A	A	A	B	A	B	A	A	A	A	A	A	B
GM2233a		B	A	A	B	B	A	B	A	B	A	B	B	A	A	A	B	A	B	B	B	B	B	B	A	A	B	A	A	A	B	A	A	B	A	A	B	B	A	B	B	A	A	B	A	B	B	B	B
GM2233b		A	A	B	B	B	B	A	B	A	B	A	A	A	B	A	A	B	A	A	A	A	A	B	A	B	B	B	B	A	A	B	B	A	A	A	A	B	B	A	A	A	A	B	A	A	B	A	B
GM2313		A	A	B	A	A	B	B	A	A	B	A	A	-	A	A	A	B	A	A	A	A	B	A	B	A	A	A	A	B	A	A	A	A	A	B	-	A	A	A	A	B	A	-	A	A	A	A	B
GM2325		A	B	B	B	B	-	A	B	A	B	B	B	B	-	A	B	A	B	B	B	B	-	B	A	B	-	B	A	B	B	B	B	B	B	B	B	-	B	B	B	B	B	B	B	B	B	B	B
GM2347		B	B	A	B	B	B	B	B	B	B	B	B	B	B	B	A	B	B	B	B	B	B	B	A	B	A	A	B	B	B	A	A	B	B	A	B	A	B	B	B	A	B	-	-	A	A	A	B
GM2350		A	A	B	A	A	B	A	B	A	B	A	A	A	B	A	A	B	A	A	A	A	A	A	A	B	B	B	B	B	B	B	B	A	A	B	A	A	B	A	A	A	A	B	A	B	B	A	B
GM2407		A	A	B	B	A	A	A	A	A	B	A	A	A	A	-	B	B	A	B	B	B	B	B	-	B	B	A	B	B	A	A	B	B	B	B	A	B	A	B	A	B	A	A	-	A	B	A	A
GM2425		A	A	B	B	A	A	-	A	A	A	A	A	A	A	A	B	B	A	A	A	A	A	A	A	A	B	B	A	B	B	A	B	A	A	B	A	A	A	B	A	A	A	A	A	A	A	A	B
GM2444		A	A	B	A	A	A	A	A	A	A	A	A	A	A	A	B	B	A	A	A	A	A	A	A	A	-	B	A	A	B	A	B	A	A	B	A	A	A	A	A	A	A	A	-	-	A	A	B
GM2513		B	B	A	B	B	-	B	B	B	A	A	A	A	A	A	-	A	B	A	A	A	A	A	A	B	-	B	B	A	B	A	-	A	A	A	A	-	A	A	A	A	B	B	B	A	B	A	B
GM2528		A	A	B	B	A	B	A	A	A	B	A	A	A	A	A	B	B	A	-	A	A	A	A	A	A	B	A	A	B	B	B	B	B	B	A	A	A	B	B	A	B	A	B	A	B	A	A	B
GM2536		A	-	B	-	-	-	-	B	A	-	A	-	-	-	-	A	B	A	A	-	-	-	A	-	A	B	A	A	B	-	-	-	-	A	A	A	A	B	-	-	-	-	A	A	A	A	-	-
GM2547		A	A	A	A	B	A	B	B	B	A	A	B	A	A	A	-	A	B	B	B	A	B	A	A	B	B	A	A	A	A	B	-	A	B	A	B	-	A	B	-	A	B	-	A	B	B	A	A
GM2605		A	-	A	A	-	A	A	B	A	B	A	A	B	A	B	A	A	A	A	A	A	A	A	-	B	B	-	B	B	B	B	B	B	A	B	B	A	B	A	B	-	B	A	B	A	A	A	B
GM2637		A	A	B	A	A	B	B	A	A	B	A	A	A	A	A	A	B	A	A	A	A	B	A	B	A	A	A	A	B	A	A	A	A	A	B	A	B	A	A	A	B	A	A	-	A	A	A	B
GM2638		A	A	B	A	A	B	B	A	A	B	A	A	A	A	A	A	B	A	A	A	A	B	A	B	A	A	A	A	B	A	A	A	A	A	B	A	B	A	A	A	B	A	A	-	A	A	A	B
GM2724a		A	A	B	B	B	B	A	B	A	B	A	A	A	B	A	A	B	A	A	-	A	A	-	A	B	B	B	B	B	B	B	B	A	A	B	A	A	B	A	A	A	A	B	A	B	B	A	B
GM2724b		A	A	B	A	A	B	A	B	A	B	A	A	B	B	-	A	B	A	B	A	A	A	A	A	B	A	B	B	B	A	B	B	B	B	A	A	B	B	A	A	B	A	A	A	A	B	A	A
GM2744		A	A	A	B	A	B	A	A	A	B	A	A	B	B	B	B	A	A	A	A	A	A	A	B	B	B	A	B	B	A	B	A	A	A	B	A	B	A	A	A	B	A	A	-	B	B	A	A
GM2745		B	B	B	A	B	B	A	B	A	B	B	A	B	B	B	A	B	A	A	A	-	B	B	B	A	A	B	B	A	B	A	-	A	B	B	B	-	B	B	B	A	A	A	A	B	A	B	B
GM618		A	B	B	A	A	A	A	A	A	B	A	A	B	B	B	A	B	A	B	A	A	A	A	-	B	A	B	A	A	A	B	B	A	-	B	B	A	A	A	B	A	B	A	B	A	A	A	A
GM625		A	A	B	-	A	B	A	A	A	-	A	A	B	A	B	B	B	A	-	A	A	B	A	A	A	B	B	A	B	A	A	B	B	A	A	B	A	B	A	A	B	B	A	B	A	B	A	B
GM692		A	-	A	B	A	B	A	B	A	B	A	A	A	A	A	B	B	A	A	A	A	B	A	B	B	A	A	-	A	B	B	B	A	A	A	A	A	B	A	A	A	A	A	-	A	B	A	B
GM695		A	A	B	B	A	-	A	A	A	B	A	A	-	B	B	A	B	A	B	A	A	A	A	A	B	A	B	A	A	A	A	A	A	B	B	B	A	A	A	B	B	B	-	B	A	A	A	A
GM723		A	A	B	-	A	A	-	B	A	-	A	A	A	A	A	B	A	A	A	A	A	B	B	A	A	A	B	B	A	B	A	A	A	B	B	B	A	A	A	A	B	A	A	B	A	B	A	A
GM745		B	B	A	B	B	-	B	B	B	A	B	B	A	B	A	A	A	B	A	B	B	B	A	B	B	B	B	A	A	B	A	B	A	A	A	A	A	B	B	B	B	A	B	A	B	A	B	B
GM955		A	A	B	A	A	B	B	A	B	B	A	A	A	A	A	A	B	A	A	A	A	B	A	B	A	A	A	A	A	B	A	A	A	A	A	A	A	B	B	A	B	A	B	A	B	A	A	B
IPAHM108		A	-	A	B	A	-	B	B	B	A	A	B	A	A	-	-	A	-	B	A	B	-	A	A	B	B	A	A	B	A	-	A	B	A	B	-	-	A	-	-	-	A	A	A	A	A	A	B
IPAHM167		A	A	B	A	B	A	B	B	B	A	A	A	B	B	B	B	A	A	B	B	B	B	B	A	A	B	B	B	A	B	A	-	A	A	A	B	A	A	A	B	B	B	B	B	A	B	B	B
IPAHM23		A	B	A	B	B	A	B	A	-	A	A	A	A	A	A	-	A	B	A	A	B	A	A	-	A	B	B	A	B	B	A	A	B	A	B	-	-	A	-	A	-	A	A	B	A	B	A	B
IPAHM254		A	A	A	B	B	A	B	B	A	A	A	B	A	A	A	-	A	B	B	A	-	A	A	-	B	A	B	B	A	B	B	A	B	A	A	-	-	A	-	A	-	A	A	A	B	B	A	A
IPAHM287		A	-	A	B	B	-	B	B	B	A	A	B	A	A	-	B	B	-	B	A	A	-	A	A	A	B	B	B	A	A	B	A	-	B	A	-	-	-	-	A	-	B	B	B	A	B	A	-
IPAHM290		B	-	A	A	A	-	B	A	A	A	A	A	A	A	-	-	A	-	A	A	B	-	A	-	B	B	B	B	A	A	B	A	-	B	B	-	-	A	-	A	-	A	B	A	B	B	A	A
IPAHM356		A	A	B	B	A	A	A	A	A	B	A	A	B	A	B	B	A	A	A	A	A	A	B	A	B	A	B	A	B	A	A	B	B	B	A	A	A	B	A	B	B	A	A	B	A	A	A	B
IPAHM509		A	B	B	B	B	A	A	B	A	B	A	A	B	A	B	B	A	A	A	A	A	A	A	A	B	B	A	A	B	B	B	B	A	A	-	-	B	A	A	B	B	B	B	A	A	A	A	B
IPAHM524		A	-	A	-	B	-	-	B	B	A	A	A	A	A	-	B	A	-	A	A	A	-	A	A	B	B	A	A	B	A	A	A	A	A	B	-	B	A	-	A	-	B	A	B	B	B	A	B
IPAHM596		A	-	A	-	B	-	B	B	A	A	A	B	A	A	-	-	-	-	B	B	B	-	A	A	B	A	A	A	A	B	A	A	A	B	B	-	-	A	-	A	-	B	B	A	-	B	A	B
IPAHM689		A	A	B	B	A	B	A	B	A	B	A	A	A	B	A	A	B	A	B	A	A	-	A	A	B	A	A	A	A	A	B	B	B	B	A	A	A	B	A	B	B	A	A	A	A	B	A	A
IPAHM75		-	B	-	-	B	-	B	-	B	-	-	-	-	-	-	-	-	B	-	-	B	B	A	-	-	B	B	A	B	B	-	-	B	-	B	-	-	-	-	-	-	B	-	B	-	B	-	B
IPAHM82		A	B	A	B	B	A	B	-	B	A	A	A	A	A	A	-	A	B	A	-	B	-	A	-	A	B	A	A	B	B	A	A	B	A	B	-	-	A	-	A	-	-	-	B	A	B	A	B
ML4D02		B	A	A	B	A	A	B	-	-	A	-	A	-	-	A	B	B	B	-	B	A	B	A	B	-	-	B	A	-	-	-	A	A	A	B	B	-	A	-	-	B	A	B	B	B	B	A	B
PM183		B	-	A	-	A	-	B	B	B	A	A	A	B	A	-	A	B	-	A	B	B	-	A	A	A	B	B	A	B	B	A	A	A	B	A	-	B	A	-	A	-	A	B	A	A	B	A	B
PM204		B	B	A	-	A	A	B	A	A	A	A	A	A	A	A	B	A	A	A	B	B	B	A	A	B	B	B	B	A	A	B	A	-	B	B	-	-	A	-	A	-	A	B	A	B	B	A	A
PM418		B	A	A	-	A	A	B	B	B	A	A	A	A	A	A	A	B	B	A	B	B	B	A	A	A	B	B	A	B	B	A	A	-	B	A	-	-	A	-	A	-	A	B	A	A	B	A	B
PM434		A	-	A	B	B	-	B	B	B	A	A	B	-	-	-	-	A	-	B	B	B	-	A	A	A	B	B	B	A	B	A	A	-	B	A	-	A	A	-	A	-	A	A	B	B	A	A	B
PM499		A	-	A	B	B	-	B	B	A	A	A	B	A	A	A	A	A	-	B	A	B	-	A	A	B	A	B	B	A	A	B	A	B	A	A	-	-	A	-	A	-	A	A	A	B	B	A	A
PM675		A	-	A	A	B	-	B	B	B	A	A	A	A	A	-	-	A	-	A	B	B	-	A	-	A	B	B	A	B	B	A	A	B	A	B	-	-	A	-	A	-	-	A	B	A	B	A	B
PMc348		A	A	A	B	B	A	B	B	A	A	A	B	A	A	A	B	B	B	B	-	A	A	A	A	B	B	A	A	A	B	B	A	B	B	A	-	B	A	-	A	-	-	B	B	A	A	A	B
RM02C01		A	A	B	B	A	A	A	A	A	A	A	A	A	A	A	B	B	A	A	A	A	A	B	A	B	A	B	A	B	A	B	B	A	B	A	A	A	B	A	A	A	A	A	A	A	A	A	A
RM2C1		A	A	B	B	A	A	A	A	A	A	A	A	A	A	A	B	B	A	A	A	A	A	B	A	B	A	B	A	B	A	B	B	A	B	A	A	A	B	A	A	A	A	A	A	A	A	A	A
RN32H4		A	-	A	-	-	-	B	-	A	A	A	B	A	A	A	A	A	-	B	A	-	-	A	A	B	B	A	A	A	A	B	A	B	B	B	-	-	A	-	A	-	B	B	-	A	B	A	A
RN34H10		A	B	B	B	B	A	A	B	A	B	A	A	B	A	B	B	A	A	A	A	A	A	A	A	B	B	A	B	B	B	B	B	A	A	B	B	A	A	A	A	B	A	A	A	A	A	A	B
RNoX681		A	A	A	-	A	-	B	A	A	A	A	A	A	A	A	A	A	B	A	A	B	A	A	A	B	A	A	A	A	B	B	A	-	A	A	-	-	A	-	A	-	B	B	B	B	B	A	B
S1		-	-	A	-	-	-	B	-	B	A	A	A	A	A	A	-	A	-	A	B	A	-	A	A	B	A	B	B	A	B	A	A	A	B	A	-	-	A	-	A	-	B	B	B	A	B	A	B
S108		A	-	A	-	A	-	B	B	A	A	A	B	A	A	-	B	A	-	-	B	A	-	-	A	A	A	A	-	A	B	A	A	-	B	B	-	-	A	-	A	-	B	B	A	B	A	A	A
S118		A	-	A	-	B	-	B	B	B	A	A	-	A	-	-	B	B	-	-	-	-	-	A	A	A	-	A	A	A	-	-	-	-	A	B	-	-	A	-	A	-	A	A	-	A	A	A	A
S54		A	B	B	B	A	B	A	B	A	A	A	A	B	B	B	A	B	A	A	A	A	A	A	B	B	A	B	B	B	A	B	B	A	A	A	A	B	A	A	A	B	A	A	A	A	B	A	A
seq2D12B		A	-	A	-	B	-	B	B	B	A	A	B	A	A	-	A	A	-	B	A	A	-	A	A	B	B	A	A	B	A	B	A	A	B	A	-	-	A	-	A	-	B	B	A	B	B	A	B
seq5D05		A	-	A	-	A	-	B	A	B	A	-	B	-	-	-	-	-	-	B	A	A	-	A	A	B	B	A	A	B	A	B	A	B	A	A	-	A	A	-	A	-	B	B	B	A	B	A	-
seq15F12		A	-	A	B	B	-	B	B	B	A	A	B	A	A	-	-	A	-	B	B	B	-	A	A	A	B	B	B	A	B	B	A	A	B	A	-	-	A	-	A	-	A	A	B	B	A	A	B
seq17F06		A	A	B	B	A	A	B	A	A	B	A	A	B	B	B	B	B	A	A	A	A	A	B	A	B	A	B	A	B	B	B	A	B	A	A	A	B	A	A	A	B	B	A	B	A	B	A	A
seq18C05		A	-	A	B	A	-	-	-	-	-	A	B	A	A	-	B	A	-	-	-	A	-	A	-	-	-	-	A	-	-	B	A	-	A	B	-	-	A	-	A	-	A	-	A	A	A	-	-
seq19B01		A	-	A	-	A	-	B	A	B	B	A	-	A	-	-	-	-	-	-	-	A	-	-	A	A	-	A	A	A	A	A	-	-	-	B	-	-	A	-	A	-	A	B	A	B	A	A	A
seq19D09		A	A	B	-	B	B	A	-	-	B	A	A	A	A	A	B	B	A	B	A	A	A	B	B	A	B	A	-	B	B	-	A	B	B	B	A	B	B	B	-	A	A	B	A	B	A	-	B
seq19G07		A	A	B	B	A	B	A	A	A	B	A	A	B	A	B	B	-	A	B	A	A	A	A	A	A	A	B	A	B	A	B	A	A	B	B	B	A	A	A	A	B	B	A	B	A	B	A	A
seq9G05		A	A	B	B	B	B	B	B	A	B	A	A	A	A	A	B	A	A	A	A	A	B	A	B	A	A	A	A	A	B	B	B	B	B	B	B	A	B	A	B	B	A	A	A	A	B	A	B
TC11A04		A	B	B	B	A	A	A	A	A	A	A	A	B	A	B	B	A	A	A	A	A	A	A	A	B	B	A	A	B	B	A	B	A	A	B	B	A	A	A	A	B	A	A	A	A	-	A	B
TC11H06		A	A	B	A	B	B	B	A	A	B	A	A	B	B	B	B	A	A	A	A	A	A	A	A	B	A	A	A	A	A	B	A	B	B	B	B	A	A	A	A	A	B	A	-	A	B	A	A
TC1A02		-	B	B	-	B	A	A	B	A	A	A	A	B	A	B	B	A	A	A	A	A	A	A	A	B	B	A	A	B	B	A	B	A	A	B	B	A	A	A	A	B	A	A	A	A	A	A	B
TC1B02		A	A	B	-	A	A	A	A	A	B	A	A	B	A	A	B	B	A	B	A	A	B	B	A	B	B	B	B	A	B	A	A	B	A	B	B	A	B	A	A	B	A	A	A	A	A	B	A
TC1D02		A	A	B	B	A	A	B	B	A	B	A	A	A	B	A	A	A	A	A	A	A	A	B	A	B	A	A	A	B	A	B	B	B	A	B	B	A	B	A	A	B	A	A	A	A	A	A	A
TC1E01		A	-	A	-	A	-	B	B	A	A	A	A	A	A	A	A	A	-	A	A	A	-	A	-	A	A	B	B	A	A	A	A	B	A	A	-	A	A	-	A	-	A	A	A	B	B	A	A
TC2B09		A	-	A	B	A	-	B	B	A	A	A	B	A	A	-	-	A	-	B	B	A	-	A	A	B	A	B	A	B	B	B	A	B	B	B	-	-	A	-	A	-	A	B	B	A	B	A	A
TC2D06		A	A	-	-	-	B	A	B	A	B	A	A	A	B	A	A	B	A	A	A	A	A	B	A	A	B	B	A	B	B	-	A	B	B	B	B	A	A	A	A	B	A	A	A	A	B	A	B
TC2D08		A	A	A	A	A	A	B	B	A	A	A	B	A	A	A	-	A	B	B	B	A	A	A	A	B	A	B	A	B	B	B	A	B	B	B	A	-	A	A	A	B	A	B	B	A	A	A	A
TC3A12		A	A	B	-	B	B	B	B	B	-	A	A	B	A	B	B	A	A	A	B	B	A	B	A	B	A	B	A	B	B	A	B	B	B	A	B	A	B	A	B	B	A	A	B	A	A	A	B
TC3B05		A	-	A	-	A	-	-	A	B	A	A	-	A	A	-	-	B	-	B	A	-	-	A	A	A	-	B	-	A	A	-	A	-	-	A	-	-	A	-	A	-	-	-	-	-	A	A	A
TC3H07		A	A	A	A	A	A	A	A	A	B	A	A	A	B	A	B	B	A	A	A	A	B	B	A	B	B	-	A	B	B	B	B	A	B	A	A	A	A	A	B	-	B	A	A	A	A	A	B
TC4A02		A	-	A	A	B	-	B	A	B	A	A	A	A	A	A	-	A	-	A	B	B	-	A	A	A	B	B	A	B	B	A	A	B	A	B	-	-	A	-	A	-	A	A	B	A	B	A	B
TC4F12		A	A	B	-	A	A	A	A	A	B	A	A	B	B	B	A	B	A	B	A	A	A	A	A	B	A	B	A	A	A	A	A	A	B	B	B	A	A	A	B	-	B	A	B	A	A	A	A
TC4G02		B	B	A	B	B	A	B	A	B	A	B	B	B	A	B	A	A	B	A	B	B	B	B	B	B	B	A	A	B	B	A	A	A	A	A	A	A	B	B	B	A	A	B	B	B	A	B	A
TC4G10		B	B	A	A	B	A	A	B	A	B	A	A	B	A	B	A	-	A	-	A	A	A	A	B	B	B	A	B	A	A	A	A	B	A	B	B	A	B	A	B	A	B	A	B	A	A	A	B
TC4H07		A	A	A	-	A	B	A	B	B	A	B	B	A	A	A	A	A	A	B	A	A	B	A	B	A	B	A	B	A	A	A	B	A	B	B	B	B	B	B	A	A	A	B	A	B	A	B	-
TC5A06		A	A	B	-	B	A	B	B	A	B	A	A	B	A	B	A	B	A	A	A	A	A	B	A	A	B	B	B	B	B	A	B	B	B	A	A	A	B	A	B	A	A	A	B	A	B	A	B
TC5D06		A	-	A	A	A	-	B	-	-	A	A	A	A	A	-	-	A	-	A	B	A	-	A	A	A	B	A	A	B	B	A	A	B	B	B	-	-	A	-	A	-	A	A	B	B	B	A	A
TC6E01		A	A	B	B	A	A	A	A	A	B	A	A	A	A	A	B	A	A	A	A	A	A	B	A	B	A	B	A	B	A	A	A	B	B	A	A	A	B	A	A	B	A	A	B	A	-	A	B
TC7C06		A	B	B	B	B	A	A	B	A	B	A	A	B	A	B	B	A	A	A	A	A	A	A	A	B	B	A	A	B	B	B	B	A	A	B	B	A	A	A	B	B	B	A	B	A	A	A	B
TC7E04		A	A	B	A	A	B	A	A	A	B	A	A	A	-	-	B	B	A	B	A	A	A	B	A	B	-	B	A	A	A	B	B	A	B	B	B	A	B	A	A	B	-	A	A	A	B	A	B
TC7H11		A	A	A	-	A	B	A	B	A	B	A	A	A	A	A	A	B	A	B	A	A	B	A	A	B	B	A	A	A	A	B	B	B	B	A	A	A	B	A	B	B	A	A	A	A	B	A	A
TC9B08		B	-	B	B	A	B	A	A	A	B	A	A	B	B	B	A	A	A	B	A	A	B	B	A	A	B	A	A	B	A	B	A	B	B	B	B	A	A	A	A	B	B	A	B	A	A	A	A
TC9F04		A	A	B	A	A	-	A	A	A	B	A	A	A	A	B	B	B	A	B	A	A	B	B	A	A	B	B	B	A	A	B	B	B	A	A	A	A	A	A	B	A	B	A	A	A	B	A	A
TC9F10		A	A	A	B	A	A	B	A	A	A	A	A	B	B	B	A	A	A	B	A	A	B	A	A	A	B	B	B	A	A	A	B	A	-	A	A	B	A	A	A	A	A	A	B	A	A	A	A
TC9H08		A	B	A	A	B	A	A	B	A	A	A	A	A	A	A	B	A	A	B	A	A	B	B	-	A	A	B	B	B	B	B	B	A	B	B	B	A	A	A	B	A	B	A	B	A	A	A	B
c) Genotype scores of RIL individuals in the population RIL-3
Marker loci		Segregation data
gi-832		A	B	B	A	B	-	B	A	A	A	A	B	B	A	A	A	B	B	A	A	A	A	A	A	A	B	A	B	A	B	A	A	A	A	A	A	A	A	B	B	B	A	A	A	A	B	B	B
GM1135		A	A	A	A	B	B	B	A	A	A	B	A	A	A	A	B	B	B	B	B	B	B	B	B	B	A	A	A	B	A	A	B	B	B	B	B	B	B	B	A	A	A	A	A	A	A	-	A
GM1291		A	A	B	B	A	B	A	B	B	B	B	A	B	B	B	B	B	A	B	B	A	A	A	A	A	B	B	A	B	B	A	B	B	B	B	A	A	A	B	A	B	B	A	A	A	A	A	B
GM1416		B	B	B	B	B	A	A	A	A	A	-	B	-	A	A	A	B	A	-	A	A	B	B	B	A	B	-	A	A	B	A	B	B	B	-	B	B	B	A	A	A	B	-	A	A	A	A	A
GM1445		A	B	B	A	B	A	B	A	A	A	A	B	B	A	A	A	B	B	B	B	A	A	A	A	A	B	A	A	A	A	A	B	B	B	B	A	A	A	A	A	B	A	A	A	A	B	B	B
GM1469		-	B	B	B	B	B	A	B	B	B	B	B	B	B	A	B	-	B	B	B	B	B	A	B	B	B	B	B	B	B	B	B	B	B	B	B	B	B	B	B	B	B	B	B	B	B	B	B
GM1483		A	B	A	B	B	-	B	A	-	A	B	B	B	B	A	B	A	A	A	A	B	B	B	B	A	B	A	B	A	B	B	B	A	A	A	A	A	A	B	B	A	B	A	B	B	A	A	B
GM1494		A	A	B	A	A	A	B	B	B	B	A	A	B	A	B	B	B	A	B	B	B	A	A	A	A	A	B	A	B	B	A	A	B	B	B	B	B	B	A	B	A	A	B	A	A	A	A	A
GM1538		B	B	B	B	A	A	A	A	A	A	A	A	B	A	B	B	B	B	A	A	B	B	B	B	A	B	A	A	A	B	A	B	A	A	A	B	B	B	B	A	A	A	A	A	A	A	A	A
GM1573		B	A	B	B	A	-	A	B	B	B	A	A	A	B	B	A	A	B	A	A	A	B	B	B	B	B	B	A	B	A	A	B	B	B	B	B	B	B	A	A	B	B	A	A	A	B	B	A
GM1577		A	A	B	B	A	A	A	B	B	B	B	A	A	B	A	A	A	A	B	B	-	A	A	A	B	A	B	A	B	A	A	B	B	B	B	B	B	B	B	A	A	A	A	A	A	A	A	B
GM1609		A	B	B	B	B	A	B	-	A	A	A	B	A	A	A	B	B	B	B	B	-	B	B	B	B	B	A	B	A	B	B	A	B	B	B	B	B	B	A	B	B	A	B	B	B	A	A	B
GM1878		A	A	B	B	A	A	A	-	-	-	B	-	A	B	B	B	A	A	B	B	A	B	B	B	B	A	-	A	-	A	A	B	B	B	B	B	B	B	B	A	A	A	A	A	A	B	B	B
GM1901		A	A	A	A	A	A	A	B	B	B	A	A	A	A	A	A	A	A	A	A	A	A	A	A	A	A	B	A	B	A	A	A	A	A	A	A	A	A	A	A	A	A	A	A	A	A	A	A
GM1907		B	A	A	A	B	B	B	A	A	A	A	A	B	-	B	A	B	B	B	B	B	B	B	A	A	A	A	A	A	A	A	B	A	B	B	B	B	B	B	A	A	A	A	A	A	B	B	A
GM1911		A	A	B	B	A	B	A	B	B	B	B	A	B	B	B	B	B	A	B	B	A	A	A	A	A	B	A	A	B	B	A	B	B	B	B	A	A	A	B	A	B	B	A	A	A	A	A	B
GM1919		A	A	A	A	B	B	B	B	B	B	B	A	A	A	A	B	B	B	B	B	B	B	B	B	B	A	B	A	B	-	A	B	B	B	B	A	A	B	-	A	A	B	B	A	A	A	A	A
GM1922		B	B	B	B	B	B	B	A	A	A	B	B	B	B	B	B	B	B	B	B	B	B	B	B	B	B	A	B	A	B	B	B	B	B	B	B	B	B	B	B	B	B	B	B	B	B	B	B
GM1954		B	B	B	A	A	A	B	A	A	A	B	B	B	B	B	B	B	A	A	A	A	B	B	B	A	B	B	A	B	B	B	A	B	B	B	A	A	A	B	A	A	B	B	B	B	B	B	A
GM1959		A	B	B	A	B	A	B	A	A	A	A	B	B	A	A	A	-	A	A	A	B	A	B	A	A	B	A	B	A	A	A	A	A	A	A	A	A	A	A	B	B	A	A	A	A	B	B	A
GM2032		A	B	A	A	A	A	A	A	A	A	B	A	A	B	B	A	A	B	A	A	B	B	B	B	A	B	A	A	B	A	A	B	A	A	A	B	B	B	B	A	A	B	A	A	A	A	A	A
GM2050		A	-	A	A	B	A	B	A	A	A	A	B	B	B	B	B	B	-	B	B	B	A	A	A	A	-	A	A	A	A	A	A	A	A	A	A	A	A	A	B	A	A	-	-	A	B	B	A
GM2089		A	B	A	B	B	B	A	B	B	B	B	A	B	A	B	B	A	A	A	A	A	A	A	A	A	B	B	B	B	A	A	B	A	A	A	B	B	B	B	A	A	A	A	A	A	B	B	A
GM2246		A	B	B	A	B	A	B	A	A	A	A	B	B	A	A	A	B	B	A	A	B	A	A	A	A	B	A	B	A	A	A	A	B	B	B	A	A	A	B	B	B	A	A	A	A	B	B	B
GM2259		A	A	A	-	B	B	B	B	A	B	B	A	A	B	B	B	A	B	A	A	B	A	A	A	B	B	B	A	B	A	A	A	A	A	A	A	A	A	B	A	B	B	A	A	A	A	A	A
GM2313		A	A	A	-	A	-	A	A	A	A	-	A	A	A	B	A	-	-	B	B	B	B	B	B	B	B	B	A	B	-	A	B	B	B	B	A	A	A	B	A	A	B	A	A	A	A	A	A
GM2528		B	B	A	A	A	A	B	B	A	A	A	A	B	B	B	B	B	A	A	A	B	B	B	B	B	B	A	A	A	B	B	A	A	B	B	A	A	B	B	A	B	A	A	B	B	B	B	A
GM2531		A	-	A	A	B	A	A	A	B	B	B	B	B	A	B	B	B	A	B	B	A	B	B	B	A	B	B	B	B	-	A	A	B	B	B	A	A	A	A	B	B	B	A	A	A	A	A	A
GM2547		B	B	B	A	B	B	B	A	A	A	B	B	A	A	B	A	B	A	A	-	B	A	A	A	-	B	A	A	A	B	A	B	A	A	A	A	A	A	B	A	A	B	A	A	A	B	B	B
GM2584		B	B	B	B	B	A	-	A	A	A	A	B	A	A	A	A	B	A	A	A	A	B	B	B	A	B	A	A	A	B	B	B	B	B	B	B	B	B	A	B	A	B	B	B	A	A	A	A
GM2637		A	A	A	A	A	B	A	A	A	A	B	A	A	A	B	A	B	B	B	B	B	B	B	B	A	B	B	A	B	B	A	B	B	B	B	A	A	A	B	A	A	B	A	A	A	A	A	A
GM2638		A	A	A	A	A	B	A	A	A	A	B	A	A	A	B	A	B	B	B	B	B	B	B	B	B	B	B	A	B	B	A	B	B	B	B	A	A	A	B	A	A	B	A	A	A	A	A	A
GM625		B	B	A	B	A	A	B	A	A	A	B	B	A	B	A	A	B	B	B	B	B	A	A	A	A	A	A	B	A	A	B	A	A	A	A	A	A	A	B	A	B	B	A	B	B	B	B	A
GM632		A	A	B	B	A	A	A	B	B	A	-	A	A	A	B	B	A	A	B	B	A	B	B	-	B	A	B	A	B	A	A	B	A	B	B	B	B	B	B	-	A	A	A	A	A	B	-	B
GM695		A	B	B	B	B	B	A	A	A	A	A	B	B	B	A	B	B	A	B	B	A	A	A	A	B	A	A	A	A	A	B	A	B	B	B	B	B	B	B	A	A	B	B	B	B	A	A	A
GM723		B	A	A	B	A	A	B	-	-	-	A	A	B	A	B	A	A	A	A	A	B	B	B	B	A	A	A	A	A	A	B	B	A	B	B	A	A	A	A	A	A	B	A	A	B	A	A	A
GM745		-	B	B	A	A	B	B	-	-	-	A	A	B	B	B	A	B	A	A	A	B	B	B	B	B	B	-	A	-	B	B	A	B	B	B	A	A	A	A	A	B	A	A	B	B	B	B	A
GM955		A	A	A	A	A	B	A	A	B	B	B	A	B	A	B	A	B	B	B	B	B	B	B	B	B	B	B	A	B	B	A	A	B	B	B	A	A	A	B	B	A	A	B	A	A	A	A	A
IPAHM103		B	A	B	A	B	B	B	A	A	A	B	B	B	A	B	B	B	A	A	A	A	B	B	B	A	-	A	A	A	-	A	A	B	-	-	A	A	A	B	A	A	A	A	A	A	B	B	A
IPAHM108		A	A	A	A	B	B	-	A	A	A	B	A	A	A	A	B	B	B	B	B	B	B	B	B	B	A	A	A	B	A	A	B	-	-	B	B	B	B	B	A	A	A	A	A	A	B	B	A
IPAHM167		-	-	-	-	-	-	-	-	B	-	B	-	-	-	-	-	-	A	-	-	-	-	A	A	-	A	-	A	-	A	A	B	B	-	-	-	A	-	-	B	A	-	-	B	-	-	-	-
IPAHM254		A	B	-	-	-	B	A	A	A	A	A	B	B	B	A	B	B	A	-	B	A	A	A	A	B	A	A	A	A	A	B	A	B	B	B	B	B	B	B	A	A	B	B	B	B	A	A	A
IPAHM288		B	B	A	A	A	B	B	A	A	A	A	A	B	B	B	B	B	A	A	A	B	B	B	B	A	B	A	A	A	B	A	B	B	B	B	A	A	A	A	A	B	A	A	B	B	B	B	A
IPAHM356		A	A	B	B	A	-	A	A	A	A	B	-	A	B	A	A	A	A	B	B	A	A	A	A	B	A	A	A	A	A	A	B	B	B	B	B	B	B	B	A	A	A	A	A	A	A	A	B
IPAHM524		-	B	B	B	A	B	B	A	A	A	A	A	B	A	B	-	B	B	A	A	B	B	-	B	A	B	-	A	-	B	A	A	A	-	A	B	B	B	B	A	A	A	A	A	A	A	A	A
IPAHM569		B	A	A	B	A	B	B	A	A	A	B	B	A	B	B	B	A	A	A	A	A	B	B	B	A	A	A	A	A	A	B	A	A	A	A	A	A	A	B	B	A	A	B	B	B	B	B	B
IPAHM689		B	A	B	B	A	A	A	A	A	A	A	A	A	B	B	A	A	B	A	A	A	B	B	B	B	B	A	A	A	A	A	B	B	B	B	B	B	B	A	A	B	B	A	A	A	A	A	A
IPAHM97		A	B	B	A	B	A	B	A	A	A	A	-	B	A	A	A	B	A	A	A	A	A	A	A	A	B	A	B	A	B	A	A	-	A	-	A	A	A	B	B	B	A	A	A	A	B	B	B
PM3		B	B	B	A	A	B	B	-	-	-	A	A	B	B	B	A	B	A	A	A	A	A	B	B	B	B	-	A	-	A	A	A	-	B	A	A	A	A	A	A	B	A	A	B	A	B	B	A
PM36		A	-	B	B	A	A	A	B	B	B	B	A	A	B	A	A	A	A	B	B	B	A	A	A	B	A	B	A	B	A	A	B	B	B	B	B	B	B	B	A	A	A	A	A	A	A	A	B
PM85		A	A	B	A	A	A	B	A	A	A	A	A	B	A	B	B	B	A	B	B	B	A	A	A	A	A	-	A	A	B	B	A	A	A	A	B	B	B	A	B	A	A	B	A	A	B	B	A
PM238		B	-	A	-	-	-	B	-	A	-	-	A	B	B	B	-	B	-	A	-	B	B	B	B	A	B	A	A	A	A	A	B	B	B	B	A	A	A	-	A	B	-	A	B	B	B	B	-
PM434		B	B	B	A	A	B	B	B	B	-	A	A	B	B	A	A	B	A	A	A	B	B	B	B	B	B	-	A	-	B	B	A	B	B	B	A	A	A	A	A	B	A	A	B	B	B	B	A
PM45		A	A	B	A	A	-	A	A	A	A	B	-	A	B	A	A	A	-	B	B	B	A	A	A	B	A	-	A	A	A	A	B	B	B	B	B	B	B	B	A	A	A	A	A	A	A	B	B
PMc348		A	-	B	-	B	-	B	-	A	A	A	A	B	A	A	-	B	-	A	-	A	A	A	A	A	B	A	A	A	B	A	A	A	A	A	A	A	A	B	B	B	-	A	A	A	B	B	B
RN3E10		A	B	A	A	B	B	A	A	B	B	B	B	B	B	B	B	B	A	B	B	A	B	B	B	A	B	B	B	B	B	A	A	B	B	B	A	A	A	A	B	B	A	A	A	A	A	A	A
RN34A10		A	A	A	A	A	A	A	A	A	A	A	B	B	B	B	B	B	B	B	B	B	A	A	A	A	A	A	A	A	A	B	A	A	A	A	B	B	B	A	B	A	A	A	A	A	A	A	A
S109		A	A	B	A	B	B	B	A	A	A	B	A	A	A	-	B	B	B	B	B	B	B	B	B	-	A	A	A	A	A	A	B	B	B	B	B	B	B	B	A	A	A	A	A	A	B	B	A
S11		A	B	B	A	B	A	B	B	B	B	A	B	B	A	A	A	B	A	A	A	A	A	A	A	A	B	B	B	A	B	A	A	A	A	A	A	A	A	B	B	B	A	A	A	A	B	B	B
S118		A	A	A	A	A	B	A	A	A	A	B	A	B	A	B	A	B	B	B	B	B	B	B	B	B	B	A	-	A	-	A	A	B	B	B	A	A	A	B	B	A	B	B	A	A	A	A	A
seq1B09		A	-	B	-	B	-	A	-	A	B	A	A	B	B	A	-	B	-	B	-	B	A	B	A	B	A	A	B	A	A	B	A	B	B	B	B	B	B	A	A	A	-	B	B	B	A	A	A
seq2D12B		B	B	B	A	B	B	B	-	-	-	-	B	A	A	B	A	A	A	A	A	B	A	A	A	B	B	-	A	B	B	A	A	A	A	A	A	A	A	B	A	A	B	A	A	A	B	B	B
seq2F10		A	A	B	B	A	A	A	B	B	B	B	A	A	B	A	A	A	A	B	B	A	A	A	A	B	-	A	A	A	A	A	B	B	B	B	B	B	B	-	A	A	A	A	A	A	A	A	B
seq3H06		A	A	B	A	B	B	B	A	A	A	B	A	A	A	A	B	B	B	B	B	B	B	B	B	B	A	B	A	B	A	A	B	B	B	B	B	B	B	B	A	A	A	A	A	A	B	B	A
seq17F06		A	B	B	A	B	A	B	A	A	A	A	B	B	A	A	A	B	B	-	B	A	A	A	A	A	B	A	B	A	B	A	A	A	A	A	A	A	A	B	B	B	A	A	A	A	B	-	-
seq17G06		A	A	B	A	B	B	B	-	-	-	B	A	A	A	-	B	B	B	B	B	B	B	B	B	B	A	A	A	-	A	A	B	B	B	B	B	B	B	B	A	A	A	A	A	A	B	B	A
seq18C05		A	A	A	A	B	-	B	A	A	A	B	A	A	A	A	B	B	B	B	B	B	B	B	B	B	A	A	A	-	A	A	B	A	A	B	B	B	B	B	A	A	A	A	A	A	B	B	A
seq18E07		B	B	B	B	A	A	A	B	B	B	A	A	B	B	B	B	B	A	A	A	-	B	B	B	A	B	B	A	-	B	A	B	A	A	A	B	-	B	B	A	B	A	A	A	A	A	A	A
seq19E09		A	A	B	B	A	-	A	B	B	B	B	-	A	B	A	A	A	-	B	B	B	A	A	A	B	A	B	B	B	A	A	B	B	B	B	B	B	B	B	A	A	A	A	A	A	A	A	B
seq19G07		B	B	B	B	A	A	-	-	-	-	A	A	B	-	A	A	B	-	A	A	B	B	B	B	B	B	-	A	-	B	B	A	B	B	B	A	A	A	A	A	A	A	A	B	B	B	B	A
TC1B02		B	B	B	B	A	A	A	A	A	A	A	A	B	A	B	B	B	B	A	A	A	B	B	B	A	B	B	A	-	B	A	B	A	A	A	B	B	B	B	A	A	A	A	A	A	A	A	A
TC1D02		A	A	B	B	A	B	A	A	A	A	B	A	B	B	B	B	B	A	B	B	A	A	A	A	A	B	A	A	A	B	A	B	B	B	B	A	A	A	B	A	B	B	A	A	A	A	A	B
TC2C07		B	B	A	A	A	B	B	A	A	A	B	A	B	B	B	B	B	A	A	A	B	B	B	B	A	B	A	A	A	B	A	B	B	B	B	A	A	A	A	A	B	A	A	B	B	B	B	A
TC3A12		A	A	-	A	A	A	A	B	B	B	B	A	A	B	A	A	A	A	B	B	B	A	A	A	B	A	A	A	B	A	A	B	A	A	B	B	B	B	B	A	A	A	A	A	A	A	A	B
TC3E02		B	B	B	A	A	A	B	A	A	A	A	B	A	B	B	B	B	B	B	B	B	B	B	B	B	B	A	B	A	B	A	A	B	B	B	B	B	B	A	B	A	A	A	B	B	A	A	B
TC3E05		B	-	B	B	A	A	A	A	A	A	A	-	-	B	-	A	B	A	A	A	A	B	B	B	B	B	A	A	A	A	A	B	B	B	B	B	B	B	A	A	B	B	A	A	A	B	A	A
TC3G05		A	-	B	B	A	-	A	A	A	A	B	-	A	B	A	A	A	-	B	B	A	A	A	A	B	A	A	A	A	A	A	B	B	B	-	B	B	B	B	A	A	A	-	A	A	A	A	B
TC4F12		A	B	B	-	B	B	A	-	-	-	-	-	B	B	A	B	B	A	B	B	-	A	A	A	B	A	-	A	-	A	B	A	B	B	B	B	B	B	B	A	A	B	B	B	B	-	-	A
TC4G02		B	B	B	A	A	A	B	B	B	A	B	B	B	B	B	B	B	A	A	A	B	B	B	B	A	B	B	A	A	B	A	A	B	B	B	A	A	A	B	A	A	B	B	B	B	B	B	A
TC5D06		A	-	B	B	A	B	A	-	-	-	B	B	A	B	B	B	B	A	B	B	-	B	B	B	B	A	-	A	-	B	A	B	B	B	B	A	A	A	B	A	B	B	A	A	A	A	A	A
TC6E01		A	A	B	B	A	B	A	B	B	B	B	A	A	B	A	A	A	B	B	B	A	A	A	A	B	A	B	A	B	A	A	B	B	B	B	B	B	B	B	A	-	A	A	A	A	A	A	B
TC7E04		B	A	B	A	B	A	B	A	A	A	B	B	B	B	B	-	B	A	A	A	-	-	B	B	A	B	B	A	B	B	A	A	B	B	B	A	A	A	B	A	A	A	A	A	A	B	B	-
TC9B08		A	B	B	B	A	B	A	A	A	A	B	A	A	A	A	B	A	A	A	A	B	A	A	A	A	B	A	B	A	A	A	B	A	B	A	B	A	B	B	A	B	A	A	A	A	B	B	A
TC9F04		B	B	B	B	A	B	B	B	B	B	B	A	B	A	B	B	B	B	A	A	A	B	B	B	A	B	A	A	A	B	A	A	A	A	A	B	B	B	B	A	A	A	A	A	A	A	A	A
TC11F12		B	B	A	A	B	B	B	A	A	A	B	A	B	B	B	B	B	-	A	A	B	B	B	B	B	B	A	A	A	A	B	B	B	B	B	A	A	A	A	A	B	A	A	B	B	B	B	A
TC11H06		B	B	A	B	B	B	B	-	-	-	A	B	-	A	B	A	B	B	B	B	A	B	B	B	B	A	-	A	A	A	B	B	B	B	B	B	B	B	A	A	B	B	B	A	B	B	B	B
TC4D02		B	B	B	B	B	B	B	A	A	A	B	B	B	B	B	B	B	B	B	B	B	B	B	B	B	B	A	B	A	B	B	B	B	B	B	B	B	B	B	B	B	B	B	B	B	A	A	A
d) Genotype scores of RIL individuals in the population RIL-4
Marker loci		Segregation data
AC3D07		A	B	B	-	-	B	A	A	B	B	A	A	A	B	A	A	B	B	A	B	B	B	B	B	B	B	B	A	A	A	-	A	A	B	A	A	A	B	B	B	A	B	B	A	B	B	A	B
		A	B	B	B	B	A	B	B	A	A	B	A	B	B	B	B	B	B	A	B	A	B	B	B	A	A	A	B	A	B	B	B	A	A	B	B	B	B	A	A	A	A	B	B	B	A	B	B
Ah193		B	A	B	B	B	B	A	B	B	A	B	A	B	B	B	B	B	A	B	B	B	B	A	A	B	B	B	B	B	A	B	B	A	A	A	A	A	A	A	A	B	B	B	B	B	-	B	A
		-	-	-	-	-	-	-	-	-	-	-	-	-	-	-	-	-	-	-	-	-	-	-	-	-	-	-	-	-	-	-	-	-	-	-	-	-	-	-	-	-	-	-	-	-	-	-	-
Ah4-04		A	A	A	B	A	B	A	A	-	A	A	A	-	B	A	A	B	A	-	A	-	-	A	-	A	A	-	A	A	A	A	A	A	B	A	-	A	-	B	B	A	B	B	-	B	B	A	-
		A	B	B	B	B	A	B	B	A	A	B	A	B	B	B	B	B	B	B	B	A	B	B	B	A	A	A	B	A	B	B	B	A	A	B	B	B	B	A	A	A	A	B	B	B	A	B	B
Ah4-101		A	B	B	B	A	B	A	A	B	A	A	B	A	B	B	A	B	B	B	A	B	A	A	B	A	B	A	B	B	B	A	A	A	A	A	B	A	B	A	A	A	A	B	-	B	B	A	A
		A	A	A	B	A	A	A	A	A	A	B	A	A	A	A	A	A	B	A	B	A	A	B	A	B	A	A	A	A	B	B	A	B	A	A	B	A	B	B	B	B	B	B	A	B	B	A	B
gi-1107		-	-	A	-	-	-	A	-	A	-	-	-	-	-	-	-	B	A	A	A	B	A	A	B	A	A	A	B	A	B	A	A	B	A	A	A	B	B	B	A	A	B	A	A	B	A	A	A
		-	A	A	B	A	B	A	-	B	B	-	-	A	A	A	B	B	B	-	-	A	B	-	-	A	A	A	B	A	A	A	-	B	B	A	B	A	B	B	B	B	B	B	A	A	A	-	-
GM1000		A	B	A	B	A	B	A	A	B	A	B	-	B	B	B	A	B	A	A	A	A	A	B	B	B	B	B	A	A	A	B	A	A	A	B	A	A	B	B	B	A	B	A	B	B	A	B	A
		-	-	-	-	-	-	-	-	-	-	-	-	-	-	-	-	-	-	-	-	-	-	-	-	-	-	-	-	-	-	-	-	-	-	-	-	-	-	-	-	-	-	-	-	-	-	-	-
GM1007		B	A	B	A	A	A	B	A	B	B	A	B	A	B	B	B	B	B	B	B	A	B	A	B	B	A	B	B	B	A	A	B	A	B	A	B	A	A	B	A	B	B	B	A	A	A	B	A
		-	-	-	-	-	-	-	-	-	-	-	-	-	-	-	-	-	-	-	-	-	-	-	-	-	-	-	-	-	-	-	-	-	-	-	-	-	-	-	-	-	-	-	-	-	-	-	-
GM1009		-	A	A	A	B	B	A	B	B	A	A	B	A	B	A	B	A	A	-	A	B	A	A	B	A	A	B	B	A	B	A	A	B	A	B	A	B	A	B	B	A	A	B	B	A	A	B	A
		-	-	-	-	-	-	-	-	-	-	-	-	-	-	-	-	-	-	-	-	-	-	-	-	-	-	-	-	-	-	-	-	-	-	-	-	-	-	-	-	-	-	-	-	-	-	-	-
GM1021		B	A	A	B	B	B	A	B	B	B	B	B	A	B	A	A	B	A	A	A	A	B	A	A	B	A	B	B	A	B	B	B	B	B	B	B	A	B	A	A	A	A	A	B	A	A	A	A
		-	-	-	-	-	-	-	-	-	-	-	-	-	-	-	-	-	-	-	-	-	-	-	-	-	-	-	-	-	-	-	-	-	-	-	-	-	-	-	-	-	-	-	-	-	-	-	-
GM1062		A	B	A	A	A	A	A	A	A	A	A	A	A	A	A	B	B	A	A	A	A	A	B	B	A	B	B	B	B	B	B	A	A	A	B	A	A	B	A	B	B	B	B	B	B	B	A	B
		-	-	-	-	-	-	-	-	-	-	-	-	-	-	-	-	-	-	-	-	-	-	-	-	-	-	-	-	-	-	-	-	-	-	-	-	-	-	-	-	-	-	-	-	-	-	-	-
GM1073		B	B	B	B	B	A	B	B	A	B	A	B	B	A	A	B	B	A	A	B	B	A	A	B	B	A	B	B	B	B	A	B	B	B	B	B	A	A	B	A	B	B	B	A	B	B	B	B
		-	-	-	-	-	-	-	-	-	-	-	-	-	-	-	-	-	-	-	-	-	-	-	-	-	-	-	-	-	-	-	-	-	-	-	-	-	-	-	-	-	-	-	-	-	-	-	-
GM1076		A	B	A	A	A	A	A	A	A	A	A	A	A	A	A	A	B	A	A	A	A	A	B	B	B	B	B	A	B	B	B	A	A	A	B	A	A	B	B	B	A	B	B	B	B	A	B	A
		-	-	-	-	-	-	-	-	-	-	-	-	-	-	-	-	-	-	-	-	-	-	-	-	-	-	-	-	-	-	-	-	-	-	-	-	-	-	-	-	-	-	-	-	-	-	-	-
GM1089		A	A	B	B	A	B	A	B	B	A	B	A	A	A	B	A	A	B	A	B	A	B	A	B	A	A	A	A	B	A	B	B	A	B	A	A	A	A	B	B	A	A	A	B	B	B	A	B
		-	-	-	-	-	-	-	-	-	-	-	-	-	-	-	-	-	-	-	-	-	-	-	-	-	-	-	-	-	-	-	-	-	-	-	-	-	-	-	-	-	-	-	-	-	-	-	-
GM1090		A	A	A	B	A	B	B	B	B	A	B	A	A	B	A	A	A	A	A	B	B	A	A	A	B	B	A	A	A	B	B	B	B	A	B	A	B	B	A	A	B	A	B	B	B	A	A	A
		-	-	-	-	-	-	-	-	-	-	-	-	-	-	-	-	-	-	-	-	-	-	-	-	-	-	-	-	-	-	-	-	-	-	-	-	-	-	-	-	-	-	-	-	-	-	-	-
GM1097		B	B	A	B	B	B	B	B	B	B	A	A	B	B	B	B	B	B	B	A	B	B	A	A	A	A	A	B	-	-	A	B	A	B	A	B	B	B	A	B	A	B	A	A	B	B	B	B
		-	-	-	-	-	-	-	-	-	-	-	-	-	-	-	-	-	-	-	-	-	-	-	-	-	-	-	-	-	-	-	-	-	-	-	-	-	-	-	-	-	-	-	-	-	-	-	-
GM1162		B	B	B	B	B	B	A	B	B	B	B	B	A	B	B	A	B	A	A	B	A	B	A	A	B	A	A	B	A	B	B	B	A	B	B	B	B	B	B	B	B	A	B	A	A	A	A	A
		-	-	-	-	-	-	-	-	-	-	-	-	-	-	-	-	-	-	-	-	-	-	-	-	-	-	-	-	-	-	-	-	-	-	-	-	-	-	-	-	-	-	-	-	-	-	-	-
GM1187		A	A	B	B	A	A	B	A	A	A	B	B	B	A	A	A	A	A	A	A	B	A	A	A	A	A	A	A	A	A	A	A	A	A	A	A	B	A	A	A	B	A	A	B	A	A	A	A
		-	-	-	-	-	-	-	-	-	-	-	-	-	-	-	-	-	-	-	-	-	-	-	-	-	-	-	-	-	-	-	-	-	-	-	-	-	-	-	-	-	-	-	-	-	-	-	-
GM1311		A	B	A	A	A	A	A	A	A	A	A	A	A	A	A	A	B	A	A	A	A	B	A	B	A	A	B	B	A	A	B	A	A	A	B	A	A	B	A	B	A	B	A	A	B	B	A	B
		-	-	-	-	-	-	-	-	-	-	-	-	-	-	-	-	-	-	-	-	-	-	-	-	-	-	-	-	-	-	-	-	-	-	-	-	-	-	-	-	-	-	-	-	-	-	-	-
GM1357		B	B	B	B	B	B	B	A	A	B	B	B	B	B	A	B	B	B	B	B	B	B	B	B	A	B	B	A	B	B	A	B	B	A	B	B	B	A	B	A	B	B	B	B	B	B	A	B
		-	-	-	-	-	-	-	-	-	-	-	-	-	-	-	-	-	-	-	-	-	-	-	-	-	-	-	-	-	-	-	-	-	-	-	-	-	-	-	-	-	-	-	-	-	-	-	-
GM1369		B	-	A	B	A	B	A	A	B	A	A	A	B	B	B	B	A	A	B	A	A	B	A	A	A	B	A	B	B	B	B	B	B	A	B	B	A	B	B	A	A	B	A	A	B	A	B	B
		-	-	-	-	-	-	-	-	-	-	-	-	-	-	-	-	-	-	-	-	-	-	-	-	-	-	-	-	-	-	-	-	-	-	-	-	-	-	-	-	-	-	-	-	-	-	-	-
GM1386		A	B	A	A	B	A	A	B	B	A	B	A	A	B	A	A	A	A	B	B	A	A	A	B	B	A	B	B	A	B	A	A	B	A	A	B	A	A	B	A	A	B	B	A	B	A	A	A
		-	-	-	-	-	-	-	-	-	-	-	-	-	-	-	-	-	-	-	-	-	-	-	-	-	-	-	-	-	-	-	-	-	-	-	-	-	-	-	-	-	-	-	-	-	-	-	-
GM1392		B	A	A	A	A	B	A	A	A	B	B	A	A	A	B	A	A	A	B	B	B	B	B	A	A	B	B	A	B	A	A	A	A	B	A	B	A	B	A	B	B	B	B	B	B	A	B	B
		-	-	-	-	-	-	-	-	-	-	-	-	-	-	-	-	-	-	-	-	-	-	-	-	-	-	-	-	-	-	-	-	-	-	-	-	-	-	-	-	-	-	-	-	-	-	-	-
GM1395		A	B	A	A	B	B	A	B	A	B	A	A	B	B	A	A	A	B	A	A	A	B	A	A	A	B	A	B	B	-	B	B	B	B	B	B	A	A	B	A	A	B	B	B	B	B	A	B
		-	-	-	-	-	-	-	-	-	-	-	-	-	-	-	-	-	-	-	-	-	-	-	-	-	-	-	-	-	-	-	-	-	-	-	-	-	-	-	-	-	-	-	-	-	-	-	-
GM1418		A	A	B	B	B	B	B	A	A	A	B	A	A	B	B	B	B	A	A	B	B	A	B	A	B	A	B	B	A	A	B	B	A	A	B	B	A	A	A	B	A	A	A	B	A	A	B	A
		-	-	-	-	-	-	-	-	-	-	-	-	-	-	-	-	-	-	-	-	-	-	-	-	-	-	-	-	-	-	-	-	-	-	-	-	-	-	-	-	-	-	-	-	-	-	-	-
GM1445		A	A	B	B	A	B	B	B	B	A	B	A	B	B	B	A	A	B	A	B	B	B	B	B	A	A	A	A	B	A	B	B	A	B	B	A	B	B	A	A	A	A	A	B	B	B	A	B
		-	-	-	-	-	-	-	-	-	-	-	-	-	-	-	-	-	-	-	-	-	-	-	-	-	-	-	-	-	-	-	-	-	-	-	-	-	-	-	-	-	-	-	-	-	-	-	-
GM1477		A	A	B	A	B	A	A	B	B	B	A	A	A	A	B	A	B	B	A	A	A	B	A	A	B	A	B	A	A	B	B	A	A	B	A	A	A	A	B	B	A	B	B	A	B	A	B	A
		-	-	-	-	-	-	-	-	-	-	-	-	-	-	-	-	-	-	-	-	-	-	-	-	-	-	-	-	-	-	-	-	-	-	-	-	-	-	-	-	-	-	-	-	-	-	-	-
GM1483		B	A	A	A	A	B	A	A	A	A	A	B	A	A	A	A	B	A	A	A	A	-	A	B	A	A	B	B	B	B	A	B	A	B	B	B	A	A	A	B	A	B	B	A	B	A	A	A
		-	-	-	-	-	-	-	-	-	-	-	-	-	-	-	-	-	-	-	-	-	-	-	-	-	-	-	-	-	-	-	-	-	-	-	-	-	-	-	-	-	-	-	-	-	-	-	-
GM1494		A	B	B	A	B	A	A	B	A	A	B	A	A	A	A	B	A	A	B	B	A	B	B	A	A	A	B	A	A	A	A	B	B	A	A	A	B	B	A	A	A	B	A	B	A	B	A	B
		-	-	-	-	-	-	-	-	-	-	-	-	-	-	-	-	-	-	-	-	-	-	-	-	-	-	-	-	-	-	-	-	-	-	-	-	-	-	-	-	-	-	-	-	-	-	-	-
GM1501		A	A	A	B	A	A	B	B	B	A	B	B	B	A	B	A	A	A	A	B	B	B	A	A	B	-	A	A	A	B	B	B	B	A	A	A	B	A	A	A	B	A	B	A	B	A	A	A
		-	-	-	-	-	-	-	-	-	-	-	-	-	-	-	-	-	-	-	-	-	-	-	-	-	-	-	-	-	-	-	-	-	-	-	-	-	-	-	-	-	-	-	-	-	-	-	-
GM1502		A	A	B	A	A	B	A	B	B	A	B	A	A	A	A	A	B	A	A	B	B	A	A	B	A	A	B	B	B	A	-	B	A	A	A	-	A	B	B	A	B	B	B	A	B	B	A	A
		-	-	-	-	-	-	-	-	-	-	-	-	-	-	-	-	-	-	-	-	-	-	-	-	-	-	-	-	-	-	-	-	-	-	-	-	-	-	-	-	-	-	-	-	-	-	-	-
GM1531		A	A	B	B	A	A	B	A	B	A	B	B	B	A	A	A	A	A	B	A	B	A	A	A	B	B	A	A	A	B	B	B	B	A	B	A	B	B	A	B	B	A	B	A	B	A	A	A
		-	-	-	-	-	-	-	-	-	-	-	-	-	-	-	-	-	-	-	-	-	-	-	-	-	-	-	-	-	-	-	-	-	-	-	-	-	-	-	-	-	-	-	-	-	-	-	-
GM1536		A	B	B	A	B	B	B	A	B	B	B	-	A	B	A	A	A	A	B	B	-	A	A	B	B	A	A	B	B	A	A	A	A	A	B	A	A	B	A	A	A	B	A	B	B	B	A	B
		-	-	-	-	-	-	-	-	-	-	-	-	-	-	-	-	-	-	-	-	-	-	-	-	-	-	-	-	-	-	-	-	-	-	-	-	-	-	-	-	-	-	-	-	-	-	-	-
GM1555		B	B	B	B	B	B	B	A	A	A	B	A	A	A	B	A	A	A	B	B	A	A	B	B	A	A	A	B	B	B	A	A	B	A	B	A	A	A	B	B	B	A	B	A	B	A	A	A
		-	-	-	-	-	-	-	-	-	-	-	-	-	-	-	-	-	-	-	-	-	-	-	-	-	-	-	-	-	-	-	-	-	-	-	-	-	-	-	-	-	-	-	-	-	-	-	-
GM1565		A	A	B	B	A	-	B	A	B	B	B	B	B	A	A	A	A	A	A	B	B	A	A	A	B	B	A	B	A	B	B	B	B	A	B	A	B	B	A	B	B	A	A	B	B	A	A	A
		-	-	-	-	-	-	-	-	-	-	-	-	-	-	-	-	-	-	-	-	-	-	-	-	-	-	-	-	-	-	-	-	-	-	-	-	-	-	-	-	-	-	-	-	-	-	-	-
GM1573		A	A	B	A	A	A	B	B	B	A	A	A	A	B	A	B	A	A	A	A	B	A	A	B	B	B	B	B	A	A	A	B	B	A	B	B	A	B	B	B	A	A	B	B	A	B	B	A
		-	-	-	-	-	-	-	-	-	-	-	-	-	-	-	-	-	-	-	-	-	-	-	-	-	-	-	-	-	-	-	-	-	-	-	-	-	-	-	-	-	-	-	-	-	-	-	-
GM1577		B	B	A	A	A	A	B	B	B	B	B	B	A	B	A	A	A	B	A	A	A	B	A	A	B	A	A	A	B	A	B	A	A	B	A	B	A	A	B	A	B	B	B	A	A	A	B	A
		-	-	-	-	-	-	-	-	-	-	-	-	-	-	-	-	-	-	-	-	-	-	-	-	-	-	-	-	-	-	-	-	-	-	-	-	-	-	-	-	-	-	-	-	-	-	-	-
GM1603		B	B	A	B	B	B	A	A	A	A	-	-	B	B	B	B	B	A	A	A	A	A	A	B	A	B	A	A	A	A	A	A	B	A	A	B	A	B	B	A	A	B	B	A	B	A	A	A
		-	-	-	-	-	-	-	-	-	-	-	-	-	-	-	-	-	-	-	-	-	-	-	-	-	-	-	-	-	-	-	-	-	-	-	-	-	-	-	-	-	-	-	-	-	-	-	-
GM1641		A	B	A	A	A	B	A	B	B	A	A	A	-	B	A	A	B	A	A	A	A	A	A	A	A	A	B	A	B	A	A	A	B	A	B	A	A	A	B	B	B	A	B	A	A	A	A	A
		-	-	-	-	-	-	-	-	-	-	-	-	-	-	-	-	-	-	-	-	-	-	-	-	-	-	-	-	-	-	-	-	-	-	-	-	-	-	-	-	-	-	-	-	-	-	-	-
GM1717		A	A	A	B	A	B	A	A	B	A	A	A	A	B	B	A	B	B	A	B	B	B	B	B	B	B	B	A	A	A	B	A	A	B	A	A	A	A	B	B	A	A	B	A	B	B	A	B
		-	-	-	-	-	-	-	-	-	-	-	-	-	-	-	-	-	-	-	-	-	-	-	-	-	-	-	-	-	-	-	-	-	-	-	-	-	-	-	-	-	-	-	-	-	-	-	-
GM1740		A	B	B	A	B	B	A	B	B	A	B	B	A	B	A	A	B	B	A	B	B	B	A	A	B	A	A	B	-	-	B	A	A	B	A	A	B	A	B	B	A	B	B	A	B	A	A	A
		-	-	-	-	-	-	-	-	-	-	-	-	-	-	-	-	-	-	-	-	-	-	-	-	-	-	-	-	-	-	-	-	-	-	-	-	-	-	-	-	-	-	-	-	-	-	-	-
GM1745		A	B	B	B	B	A	A	A	A	B	A	A	A	A	B	B	A	A	-	B	A	A	B	B	B	B	B	A	B	B	A	B	B	A	B	B	A	B	B	A	B	B	A	A	B	B	B	B
		-	-	-	-	-	-	-	-	-	-	-	-	-	-	-	-	-	-	-	-	-	-	-	-	-	-	-	-	-	-	-	-	-	-	-	-	-	-	-	-	-	-	-	-	-	-	-	-
GM1752		B	B	B	A	B	A	B	A	B	B	B	B	B	A	A	B	B	A	A	B	B	A	A	B	A	A	B	A	B	B	A	A	A	A	B	A	B	A	A	A	B	B	B	B	B	A	B	A
		-	-	-	-	-	-	-	-	-	-	-	-	-	-	-	-	-	-	-	-	-	-	-	-	-	-	-	-	-	-	-	-	-	-	-	-	-	-	-	-	-	-	-	-	-	-	-	-
GM1760		A	A	B	B	A	B	B	B	B	A	A	B	A	A	B	A	B	B	B	A	B	A	A	A	A	B	B	B	B	B	A	A	B	B	A	B	A	A	A	B	A	A	A	B	B	B	B	B
		-	-	-	-	-	-	-	-	-	-	-	-	-	-	-	-	-	-	-	-	-	-	-	-	-	-	-	-	-	-	-	-	-	-	-	-	-	-	-	-	-	-	-	-	-	-	-	-
GM1771		A	A	A	B	A	A	B	B	A	A	B	B	B	A	B	A	A	A	A	A	B	B	A	A	A	A	A	A	A	A	A	A	A	A	A	A	B	A	A	A	A	A	A	A	A	A	A	A
		-	-	-	-	-	-	-	-	-	-	-	-	-	-	-	-	-	-	-	-	-	-	-	-	-	-	-	-	-	-	-	-	-	-	-	-	-	-	-	-	-	-	-	-	-	-	-	-
GM1773		A	B	B	A	B	B	A	B	B	A	B	A	A	B	B	A	B	A	A	A	B	B	A	A	B	A	A	B	A	B	B	A	B	B	A	B	B	A	B	B	A	A	B	A	B	B	B	A
		-	-	-	-	-	-	-	-	-	-	-	-	-	-	-	-	-	-	-	-	-	-	-	-	-	-	-	-	-	-	-	-	-	-	-	-	-	-	-	-	-	-	-	-	-	-	-	-
GM1809		A	B	A	A	A	A	A	B	A	B	A	A	A	B	A	A	A	A	A	A	A	A	A	B	B	A	B	A	A	A	A	A	B	A	A	B	A	A	A	A	A	A	B	A	A	B	A	A
		-	-	-	-	-	-	-	-	-	-	-	-	-	-	-	-	-	-	-	-	-	-	-	-	-	-	-	-	-	-	-	-	-	-	-	-	-	-	-	-	-	-	-	-	-	-	-	-
GM1821		A	A	A	B	A	A	A	B	B	B	B	B	B	B	B	B	A	B	A	B	B	A	B	A	A	B	B	B	B	B	B	A	A	B	A	B	A	A	B	B	B	B	A	B	B	A	B	A
		-	-	-	-	-	-	-	-	-	-	-	-	-	-	-	-	-	-	-	-	-	-	-	-	-	-	-	-	-	-	-	-	-	-	-	-	-	-	-	-	-	-	-	-	-	-	-	-
GM1839		A	A	A	A	A	A	A	A	A	A	A	A	A	A	A	A	B	A	A	B	A	A	A	B	B	B	A	B	B	A	A	B	A	A	B	A	A	B	B	B	B	B	B	A	A	A	A	A
		-	-	-	-	-	-	-	-	-	-	-	-	-	-	-	-	-	-	-	-	-	-	-	-	-	-	-	-	-	-	-	-	-	-	-	-	-	-	-	-	-	-	-	-	-	-	-	-
GM1846b		A	B	B	A	B	B	A	B	B	A	B	B	A	B	A	A	B	B	A	B	B	B	A	B	B	A	B	B	A	B	B	A	A	B	A	B	B	A	-	B	B	B	B	A	A	A	A	A
		-	-	-	-	-	-	-	-	-	-	-	-	-	-	-	-	-	-	-	-	-	-	-	-	-	-	-	-	-	-	-	-	-	-	-	-	-	-	-	-	-	-	-	-	-	-	-	-
GM1878		B	A	A	B	B	A	B	B	B	B	B	B	B	B	A	B	A	B	A	A	B	B	A	B	A	A	A	A	A	-	B	B	A	B	A	B	A	B	B	B	B	B	B	A	A	A	B	B
		-	-	-	-	-	-	-	-	-	-	-	-	-	-	-	-	-	-	-	-	-	-	-	-	-	-	-	-	-	-	-	-	-	-	-	-	-	-	-	-	-	-	-	-	-	-	-	-
GM1883		A	A	A	A	A	B	A	B	A	A	B	A	A	A	A	A	B	A	A	B	A	A	B	B	A	B	B	B	B	A	B	B	B	A	A	A	B	B	B	A	B	A	B	B	B	B	A	B
		-	-	-	-	-	-	-	-	-	-	-	-	-	-	-	-	-	-	-	-	-	-	-	-	-	-	-	-	-	-	-	-	-	-	-	-	-	-	-	-	-	-	-	-	-	-	-	-
GM1893		B	A	A	B	B	A	A	A	B	B	A	B	A	A	B	B	B	B	A	A	B	A	A	B	B	B	A	A	A	B	B	B	B	B	A	A	B	B	B	B	A	B	A	B	A	A	A	A
		-	-	-	-	-	-	-	-	-	-	-	-	-	-	-	-	-	-	-	-	-	-	-	-	-	-	-	-	-	-	-	-	-	-	-	-	-	-	-	-	-	-	-	-	-	-	-	-
GM1902		B	A	A	B	A	A	B	A	A	B	A	A	B	A	A	B	A	A	B	A	A	A	B	B	A	B	A	A	-	-	A	B	A	A	B	A	A	B	A	A	A	A	A	A	A	B	B	B
		-	-	-	-	-	-	-	-	-	-	-	-	-	-	-	-	-	-	-	-	-	-	-	-	-	-	-	-	-	-	-	-	-	-	-	-	-	-	-	-	-	-	-	-	-	-	-	-
GM1911		A	A	A	A	A	A	A	A	A	A	A	A	A	A	A	A	B	A	A	A	A	A	B	-	-	A	B	B	B	B	A	B	B	A	B	A	A	A	A	B	B	A	A	A	A	B	A	B
		-	-	-	-	-	-	-	-	-	-	-	-	-	-	-	-	-	-	-	-	-	-	-	-	-	-	-	-	-	-	-	-	-	-	-	-	-	-	-	-	-	-	-	-	-	-	-	-
GM1949		A	A	B	B	B	B	A	A	B	A	B	B	B	A	A	B	A	B	A	A	B	A	A	B	A	B	B	B	A	B	B	B	A	B	A	A	B	B	A	B	B	B	A	A	A	B	A	A
		-	-	-	-	-	-	-	-	-	-	-	-	-	-	-	-	-	-	-	-	-	-	-	-	-	-	-	-	-	-	-	-	-	-	-	-	-	-	-	-	-	-	-	-	-	-	-	-
GM1954		B	B	B	A	B	B	B	A	B	B	A	A	A	A	A	A	A	A	A	B	B	B	A	B	B	A	A	B	A	A	B	A	B	B	A	A	B	B	A	A	B	B	B	B	B	B	A	B
		-	-	-	-	-	-	-	-	-	-	-	-	-	-	-	-	-	-	-	-	-	-	-	-	-	-	-	-	-	-	-	-	-	-	-	-	-	-	-	-	-	-	-	-	-	-	-	-
GM1955		B	B	A	A	A	A	B	A	B	B	A	B	A	B	A	A	A	B	A	A	A	B	A	B	B	A	A	A	B	A	A	A	A	A	A	B	A	A	B	A	B	B	B	A	A	A	B	A
		-	-	-	-	-	-	-	-	-	-	-	-	-	-	-	-	-	-	-	-	-	-	-	-	-	-	-	-	-	-	-	-	-	-	-	-	-	-	-	-	-	-	-	-	-	-	-	-
GM1959		A	A	B	B	A	B	A	B	B	A	B	A	A	A	B	A	A	B	A	B	A	B	B	B	A	A	A	A	B	B	B	B	B	B	B	A	A	A	B	B	A	A	A	B	B	B	A	B
		-	-	-	-	-	-	-	-	-	-	-	-	-	-	-	-	-	-	-	-	-	-	-	-	-	-	-	-	-	-	-	-	-	-	-	-	-	-	-	-	-	-	-	-	-	-	-	-
GM1971a		A	A	A	A	A	A	B	B	A	A	B	B	B	B	B	B	A	A	A	A	B	B	A	A	A	A	A	A	A	A	A	A	A	B	A	A	B	A	B	A	A	A	A	A	A	A	A	A
		-	-	-	-	-	-	-	-	-	-	-	-	-	-	-	-	-	-	-	-	-	-	-	-	-	-	-	-	-	-	-	-	-	-	-	-	-	-	-	-	-	-	-	-	-	-	-	-
GM1971b		A	A	A	A	A	B	B	A	B	B	B	A	A	-	B	A	B	B	B	B	A	B	A	A	B	B	B	B	B	A	B	A	A	A	A	A	A	A	-	A	B	B	B	A	B	A	A	A
		-	-	-	-	-	-	-	-	-	-	-	-	-	-	-	-	-	-	-	-	-	-	-	-	-	-	-	-	-	-	-	-	-	-	-	-	-	-	-	-	-	-	-	-	-	-	-	-
GM1979		B	A	A	A	A	B	A	A	B	A	A	B	A	A	A	A	B	A	A	A	A	A	A	B	A	A	B	B	B	B	B	B	A	B	A	B	B	A	B	B	A	B	B	A	B	A	A	A
		-	-	-	-	-	-	-	-	-	-	-	-	-	-	-	-	-	-	-	-	-	-	-	-	-	-	-	-	-	-	-	-	-	-	-	-	-	-	-	-	-	-	-	-	-	-	-	-
GM1986		B	B	B	B	A	B	A	A	B	A	A	B	B	A	B	A	B	A	B	B	B	A	A	B	B	B	A	B	B	B	A	A	B	A	A	A	A	A	A	B	A	A	B	B	B	B	B	B
		-	-	-	-	-	-	-	-	-	-	-	-	-	-	-	-	-	-	-	-	-	-	-	-	-	-	-	-	-	-	-	-	-	-	-	-	-	-	-	-	-	-	-	-	-	-	-	-
GM1988		A	A	B	B	A	A	B	B	B	A	B	B	A	B	B	B	A	A	A	B	B	A	B	A	A	A	B	B	A	A	A	A	A	A	A	A	A	B	B	B	B	B	B	A	A	B	B	B
		-	-	-	-	-	-	-	-	-	-	-	-	-	-	-	-	-	-	-	-	-	-	-	-	-	-	-	-	-	-	-	-	-	-	-	-	-	-	-	-	-	-	-	-	-	-	-	-
GM1989		A	A	A	A	B	A	B	A	B	B	A	B	A	B	B	B	B	A	A	A	B	B	A	B	A	A	A	B	B	A	A	A	A	A	A	A	A	A	B	B	B	B	B	A	A	B	B	A
		-	-	-	-	-	-	-	-	-	-	-	-	-	-	-	-	-	-	-	-	-	-	-	-	-	-	-	-	-	-	-	-	-	-	-	-	-	-	-	-	-	-	-	-	-	-	-	-
GM1991		A	A	A	A	A	A	A	A	A	A	A	A	B	A	B	A	B	A	A	B	A	B	B	B	A	A	A	B	A	B	B	A	B	B	A	B	A	B	A	B	A	A	A	A	B	B	A	B
		-	-	-	-	-	-	-	-	-	-	-	-	-	-	-	-	-	-	-	-	-	-	-	-	-	-	-	-	-	-	-	-	-	-	-	-	-	-	-	-	-	-	-	-	-	-	-	-
GM1996		B	A	B	-	B	B	A	B	B	A	B	A	A	A	A	A	B	A	-	A	A	B	B	B	A	A	A	B	B	A	B	B	A	A	B	B	A	B	B	A	B	A	B	B	B	B	A	A
		-	-	-	-	-	-	-	-	-	-	-	-	-	-	-	-	-	-	-	-	-	-	-	-	-	-	-	-	-	-	-	-	-	-	-	-	-	-	-	-	-	-	-	-	-	-	-	-
GM2009		A	B	B	A	B	B	B	A	B	B	B	A	B	A	A	A	A	B	B	A	A	A	B	B	A	A	B	B	A	A	A	B	A	B	A	A	B	A	A	A	B	B	A	B	A	B	A	B
		-	-	-	-	-	-	-	-	-	-	-	-	-	-	-	-	-	-	-	-	-	-	-	-	-	-	-	-	-	-	-	-	-	-	-	-	-	-	-	-	-	-	-	-	-	-	-	-
GM2053		A	A	A	A	A	B	-	-	B	A	A	A	A	A	A	A	B	A	A	A	B	B	A	B	A	A	A	B	B	A	B	B	A	B	B	B	B	B	B	A	B	A	B	B	B	B	A	A
		-	-	-	-	-	-	-	-	-	-	-	-	-	-	-	-	-	-	-	-	-	-	-	-	-	-	-	-	-	-	-	-	-	-	-	-	-	-	-	-	-	-	-	-	-	-	-	-
GM2067		A	B	A	A	A	A	A	A	A	A	A	A	A	A	A	A	B	A	A	A	A	A	B	B	B	B	B	A	A	B	B	A	A	A	A	A	A	B	B	A	A	A	B	B	A	A	B	A
		-	-	-	-	-	-	-	-	-	-	-	-	-	-	-	-	-	-	-	-	-	-	-	-	-	-	-	-	-	-	-	-	-	-	-	-	-	-	-	-	-	-	-	-	-	-	-	-
GM2079		A	B	B	A	B	B	B	A	B	B	B	B	A	B	A	A	A	A	B	B	B	A	A	B	B	A	A	B	B	A	A	A	B	A	B	A	A	B	A	A	A	B	A	B	B	B	A	B
		-	-	-	-	-	-	-	-	-	-	-	-	-	-	-	-	-	-	-	-	-	-	-	-	-	-	-	-	-	-	-	-	-	-	-	-	-	-	-	-	-	-	-	-	-	-	-	-
GM2084		A	B	A	A	A	B	A	A	B	A	A	A	A	A	A	A	B	A	A	B	A	A	A	B	A	A	A	B	B	A	A	A	B	A	B	B	-	A	B	B	B	A	B	A	A	A	A	A
		-	-	-	-	-	-	-	-	-	-	-	-	-	-	-	-	-	-	-	-	-	-	-	-	-	-	-	-	-	-	-	-	-	-	-	-	-	-	-	-	-	-	-	-	-	-	-	-
GM2120		B	B	A	B	B	B	A	-	B	B	A	A	B	B	B	B	B	B	A	A	B	A	B	B	B	B	A	-	A	-	A	A	B	B	A	A	B	B	B	A	B	B	B	A	B	A	A	A
		-	-	-	-	-	-	-	-	-	-	-	-	-	-	-	-	-	-	-	-	-	-	-	-	-	-	-	-	-	-	-	-	-	-	-	-	-	-	-	-	-	-	-	-	-	-	-	-
GM2206		A	A	A	B	A	A	A	A	A	A	A	A	A	A	A	A	B	A	A	A	A	B	B	B	B	B	A	A	A	A	B	A	B	A	B	A	A	B	B	B	A	B	B	B	B	B	B	B
		-	-	-	-	-	-	-	-	-	-	-	-	-	-	-	-	-	-	-	-	-	-	-	-	-	-	-	-	-	-	-	-	-	-	-	-	-	-	-	-	-	-	-	-	-	-	-	-
GM2215		A	A	A	B	A	A	A	A	A	A	A	A	A	A	A	A	B	A	A	A	B	B	B	B	B	B	B	A	A	A	B	A	A	A	B	-	A	A	B	B	A	A	B	B	B	B	A	B
		-	-	-	-	-	-	-	-	-	-	-	-	-	-	-	-	-	-	-	-	-	-	-	-	-	-	-	-	-	-	-	-	-	-	-	-	-	-	-	-	-	-	-	-	-	-	-	-
GM2233		B	A	B	B	A	A	B	A	B	A	B	B	B	A	A	A	B	A	B	A	B	A	A	A	B	B	A	A	A	B	B	B	B	A	B	A	B	B	A	B	B	A	B	A	B	A	A	A
		-	-	-	-	-	-	-	-	-	-	-	-	-	-	-	-	-	-	-	-	-	-	-	-	-	-	-	-	-	-	-	-	-	-	-	-	-	-	-	-	-	-	-	-	-	-	-	-
GM2246		B	B	A	A	A	A	A	A	A	A	A	A	A	A	B	A	B	A	A	A	A	B	A	B	A	A	B	A	B	A	A	A	B	A	B	A	A	B	B	B	B	A	A	A	A	B	B	A
		-	-	-	-	-	-	-	-	-	-	-	-	-	-	-	-	-	-	-	-	-	-	-	-	-	-	-	-	-	-	-	-	-	-	-	-	-	-	-	-	-	-	-	-	-	-	-	-
GM2250		B	A	A	B	A	B	B	B	B	B	B	B	-	A	A	A	B	B	-	B	A	B	A	B	A	B	B	B	A	B	B	B	A	A	A	A	A	A	B	B	A	B	B	B	A	B	A	B
		-	-	-	-	-	-	-	-	-	-	-	-	-	-	-	-	-	-	-	-	-	-	-	-	-	-	-	-	-	-	-	-	-	-	-	-	-	-	-	-	-	-	-	-	-	-	-	-
GM2259		B	A	A	A	B	B	A	A	A	A	A	B	B	B	A	A	B	A	A	A	B	B	B	A	A	A	A	A	B	B	A	B	A	A	B	A	A	A	B	B	B	A	A	A	B	B	A	A
		-	-	-	-	-	-	-	-	-	-	-	-	-	-	-	-	-	-	-	-	-	-	-	-	-	-	-	-	-	-	-	-	-	-	-	-	-	-	-	-	-	-	-	-	-	-	-	-
GM2265		A	A	A	B	A	B	A	B	B	A	B	A	A	A	B	A	A	A	A	B	A	B	B	B	A	A	A	A	B	B	B	B	A	B	B	A	B	A	B	A	A	A	A	B	B	B	A	B
		-	-	-	-	-	-	-	-	-	-	-	-	-	-	-	-	-	-	-	-	-	-	-	-	-	-	-	-	-	-	-	-	-	-	-	-	-	-	-	-	-	-	-	-	-	-	-	-
GM2301		A	B	B	A	B	B	B	A	B	B	B	B	A	B	A	A	A	A	B	B	B	A	A	B	B	A	A	B	B	A	A	A	B	A	B	A	A	B	A	A	B	B	A	B	B	B	A	B
		-	-	-	-	-	-	-	-	-	-	-	-	-	-	-	-	-	-	-	-	-	-	-	-	-	-	-	-	-	-	-	-	-	-	-	-	-	-	-	-	-	-	-	-	-	-	-	-
GM2307		B	A	B	B	B	B	A	A	A	B	B	A	A	A	A	A	A	A	B	A	B	A	B	B	A	B	B	A	B	A	B	B	A	A	B	B	A	B	A	A	B	B	B	A	B	A	A	B
		-	-	-	-	-	-	-	-	-	-	-	-	-	-	-	-	-	-	-	-	-	-	-	-	-	-	-	-	-	-	-	-	-	-	-	-	-	-	-	-	-	-	-	-	-	-	-	-
GM2313		A	B	A	A	A	A	A	A	A	A	A	A	A	B	A	A	B	A	A	A	A	B	A	A	A	A	B	A	A	B	B	A	A	A	B	A	A	A	A	B	B	B	A	A	B	B	A	A
		-	-	-	-	-	-	-	-	-	-	-	-	-	-	-	-	-	-	-	-	-	-	-	-	-	-	-	-	-	-	-	-	-	-	-	-	-	-	-	-	-	-	-	-	-	-	-	-
GM2407		B	A	A	A	A	A	A	A	A	B	A	B	B	A	B	A	B	A	A	A	B	B	B	A	A	A	A	A	B	A	A	A	A	A	A	B	B	A	A	B	B	A	A	B	B	B	A	A
		-	-	-	-	-	-	-	-	-	-	-	-	-	-	-	-	-	-	-	-	-	-	-	-	-	-	-	-	-	-	-	-	-	-	-	-	-	-	-	-	-	-	-	-	-	-	-	-
GM2425		A	A	A	A	A	A	A	A	A	A	A	A	A	A	A	A	B	A	A	B	A	B	B	A	B	B	B	B	A	B	A	B	B	B	B	B	A	B	A	A	A	A	A	B	B	B	A	B
		-	-	-	-	-	-	-	-	-	-	-	-	-	-	-	-	-	-	-	-	-	-	-	-	-	-	-	-	-	-	-	-	-	-	-	-	-	-	-	-	-	-	-	-	-	-	-	-
GM2444		A	B	A	A	A	B	A	B	B	A	A	B	B	B	B	A	B	B	A	A	A	B	A	A	B	B	A	A	A	B	A	A	B	B	B	A	A	B	B	B	B	A	A	A	A	B	A	B
		-	-	-	-	-	-	-	-	-	-	-	-	-	-	-	-	-	-	-	-	-	-	-	-	-	-	-	-	-	-	-	-	-	-	-	-	-	-	-	-	-	-	-	-	-	-	-	-
GM2480		A	B	A	A	A	A	A	A	A	A	B	A	A	A	A	A	B	A	A	A	A	B	A	B	A	A	B	A	A	B	B	B	A	A	B	B	A	B	A	B	B	A	A	B	B	B	A	B
		-	-	-	-	-	-	-	-	-	-	-	-	-	-	-	-	-	-	-	-	-	-	-	-	-	-	-	-	-	-	-	-	-	-	-	-	-	-	-	-	-	-	-	-	-	-	-	-
GM2481		A	B	A	B	A	B	A	A	B	A	B	B	A	A	B	B	A	A	A	A	A	B	B	B	A	A	A	A	B	B	B	B	A	B	B	A	B	B	B	A	A	A	A	B	B	B	A	B
		-	-	-	-	-	-	-	-	-	-	-	-	-	-	-	-	-	-	-	-	-	-	-	-	-	-	-	-	-	-	-	-	-	-	-	-	-	-	-	-	-	-	-	-	-	-	-	-
GM2482		A	B	A	B	A	B	A	A	B	A	A	B	A	A	B	B	A	A	A	A	A	B	B	B	A	A	A	A	B	A	B	B	A	A	B	A	A	B	B	A	A	A	A	B	B	B	A	B
		-	-	-	-	-	-	-	-	-	-	-	-	-	-	-	-	-	-	-	-	-	-	-	-	-	-	-	-	-	-	-	-	-	-	-	-	-	-	-	-	-	-	-	-	-	-	-	-
GM2504		B	B	B	B	A	B	A	A	B	A	A	B	A	A	B	A	B	A	B	B	B	A	A	B	B	B	A	B	-	-	A	B	B	A	A	A	A	A	A	B	A	A	B	B	B	B	B	B
		-	-	-	-	-	-	-	-	-	-	-	-	-	-	-	-	-	-	-	-	-	-	-	-	-	-	-	-	-	-	-	-	-	-	-	-	-	-	-	-	-	-	-	-	-	-	-	-
GM2531		A	A	A	A	A	A	A	B	A	A	A	A	A	A	A	A	A	B	A	A	A	A	B	A	A	A	B	B	B	A	A	A	A	A	B	B	B	A	B	A	A	A	B	A	B	B	A	B
		-	-	-	-	-	-	-	-	-	-	-	-	-	-	-	-	-	-	-	-	-	-	-	-	-	-	-	-	-	-	-	-	-	-	-	-	-	-	-	-	-	-	-	-	-	-	-	-
GM2536		B	B	B	B	A	B	A	A	B	B	A	B	B	B	A	A	A	-	B	B	B	A	A	A	A	B	A	A	B	A	A	A	B	A	A	A	A	A	A	B	A	A	B	B	B	A	A	A
		-	-	-	-	-	-	-	-	-	-	-	-	-	-	-	-	-	-	-	-	-	-	-	-	-	-	-	-	-	-	-	-	-	-	-	-	-	-	-	-	-	-	-	-	-	-	-	-
GM2584		B	B	A	B	B	B	A	B	B	B	B	A	A	A	B	A	B	A	A	A	A	A	A	A	A	B	A	A	B	B	B	B	B	A	A	A	A	B	A	B	A	B	A	B	B	A	B	B
		-	-	-	-	-	-	-	-	-	-	-	-	-	-	-	-	-	-	-	-	-	-	-	-	-	-	-	-	-	-	-	-	-	-	-	-	-	-	-	-	-	-	-	-	-	-	-	-
GM2589		A	B	A	A	A	A	A	A	A	A	B	A	A	A	A	A	B	A	A	A	A	B	A	B	A	A	B	A	B	B	B	B	B	A	B	B	A	B	B	B	B	A	-	B	B	B	B	B
		-	-	-	-	-	-	-	-	-	-	-	-	-	-	-	-	-	-	-	-	-	-	-	-	-	-	-	-	-	-	-	-	-	-	-	-	-	-	-	-	-	-	-	-	-	-	-	-
GM2637		A	A	A	A	A	A	A	A	A	A	A	B	A	A	A	B	B	A	B	A	A	B	B	A	B	A	B	B	B	B	B	A	A	A	B	A	A	B	A	B	B	B	A	B	B	B	A	B
		-	-	-	-	-	-	-	-	-	-	-	-	-	-	-	-	-	-	-	-	-	-	-	-	-	-	-	-	-	-	-	-	-	-	-	-	-	-	-	-	-	-	-	-	-	-	-	-
GM2638		A	A	A	A	A	A	A	A	A	A	A	A	A	A	A	B	B	A	A	A	A	B	B	A	A	B	A	B	B	B	B	A	A	A	B	A	A	B	A	B	B	B	A	B	B	A	A	B
		-	-	-	-	-	-	-	-	-	-	-	-	-	-	-	-	-	-	-	-	-	-	-	-	-	-	-	-	-	-	-	-	-	-	-	-	-	-	-	-	-	-	-	-	-	-	-	-
GM2669		B	A	B	A	B	B	A	A	A	B	B	A	A	A	A	A	A	A	B	A	B	A	B	B	A	B	B	A	B	A	B	B	A	B	B	B	A	B	A	A	B	B	B	A	B	A	B	B
		-	-	-	-	-	-	-	-	-	-	-	-	-	-	-	-	-	-	-	-	-	-	-	-	-	-	-	-	-	-	-	-	-	-	-	-	-	-	-	-	-	-	-	-	-	-	-	-
GM2671		A	B	A	B	A	A	A	A	A	B	B	A	B	B	A	A	A	A	B	A	A	B	B	B	A	A	A	A	B	A	A	B	A	B	B	B	B	B	A	B	A	B	B	B	B	B	B	B
		-	-	-	-	-	-	-	-	-	-	-	-	-	-	-	-	-	-	-	-	-	-	-	-	-	-	-	-	-	-	-	-	-	-	-	-	-	-	-	-	-	-	-	-	-	-	-	-
GM2687		B	B	A	B	B	A	A	B	B	A	B	A	A	B	A	A	B	B	B	B	A	B	A	B	B	B	B	B	A	B	A	A	A	B	A	B	B	A	B	B	A	B	A	A	A	A	A	B
		-	-	-	-	-	-	-	-	-	-	-	-	-	-	-	-	-	-	-	-	-	-	-	-	-	-	-	-	-	-	-	-	-	-	-	-	-	-	-	-	-	-	-	-	-	-	-	-
GM2689		B	B	B	B	A	B	A	A	B	A	A	B	B	A	B	B	B	A	A	A	B	A	A	B	B	B	A	B	B	B	A	B	B	A	A	A	A	A	A	B	A	A	B	B	B	B	B	B
		-	-	-	-	-	-	-	-	-	-	-	-	-	-	-	-	-	-	-	-	-	-	-	-	-	-	-	-	-	-	-	-	-	-	-	-	-	-	-	-	-	-	-	-	-	-	-	-
GM2690		A	B	B	B	A	B	A	A	B	A	A	B	B	A	B	A	B	A	B	A	B	A	A	B	B	B	A	B	B	B	A	B	B	A	A	A	A	A	A	B	A	A	B	B	B	B	B	B
		-	-	-	-	-	-	-	-	-	-	-	-	-	-	-	-	-	-	-	-	-	-	-	-	-	-	-	-	-	-	-	-	-	-	-	-	-	-	-	-	-	-	-	-	-	-	-	-
GM2691		-	A	B	A	A	A	A	A	B	A	A	A	B	A	A	B	B	B	B	A	B	B	A	A	B	A	-	A	-	-	-	A	A	A	A	A	A	A	B	A	B	A	B	A	A	A	B	B
		-	-	-	-	-	-	-	-	-	-	-	-	-	-	-	-	-	-	-	-	-	-	-	-	-	-	-	-	-	-	-	-	-	-	-	-	-	-	-	-	-	-	-	-	-	-	-	-
GM2724a		A	A	A	B	B	A	B	B	A	A	B	B	B	A	B	B	A	A	A	A	B	B	A	A	A	A	A	A	A	A	A	A	A	A	A	A	B	A	A	A	A	A	A	A	A	A	A	A
		-	-	-	-	-	-	-	-	-	-	-	-	-	-	-	-	-	-	-	-	-	-	-	-	-	-	-	-	-	-	-	-	-	-	-	-	-	-	-	-	-	-	-	-	-	-	-	-
GM2724b		A	A	A	B	B	B	B	A	B	B	B	A	A	B	B	A	B	B	B	B	A	B	A	A	B	B	B	B	B	A	B	A	A	B	A	A	A	A	B	A	B	B	B	A	B	A	A	A
		-	-	-	-	-	-	-	-	-	-	-	-	-	-	-	-	-	-	-	-	-	-	-	-	-	-	-	-	-	-	-	-	-	-	-	-	-	-	-	-	-	-	-	-	-	-	-	-
GM2730		A	B	A	A	B	B	A	B	B	A	B	B	A	B	B	A	B	A	A	B	A	B	A	B	B	A	A	B	A	B	B	B	A	B	B	B	B	A	A	B	B	B	A	A	A	A	A	A
		-	-	-	-	-	-	-	-	-	-	-	-	-	-	-	-	-	-	-	-	-	-	-	-	-	-	-	-	-	-	-	-	-	-	-	-	-	-	-	-	-	-	-	-	-	-	-	-
GM2746		A	B	B	B	A	B	A	A	B	A	A	B	B	A	B	A	B	A	B	A	B	A	A	B	B	B	A	B	B	B	A	A	B	A	A	A	A	A	A	B	A	A	B	B	A	B	B	B
		-	-	-	-	-	-	-	-	-	-	-	-	-	-	-	-	-	-	-	-	-	-	-	-	-	-	-	-	-	-	-	-	-	-	-	-	-	-	-	-	-	-	-	-	-	-	-	-
GM2747		B	B	B	B	B	A	B	B	A	B	B	A	B	B	A	A	A	A	A	A	B	B	B	B	B	B	A	B	B	B	B	B	B	A	A	B	B	A	B	B	A	A	A	A	B	B	B	A
		-	-	-	-	-	-	-	-	-	-	-	-	-	-	-	-	-	-	-	-	-	-	-	-	-	-	-	-	-	-	-	-	-	-	-	-	-	-	-	-	-	-	-	-	-	-	-	-
GM2754		B	B	A	B	A	A	B	A	A	B	B	A	B	B	A	B	B	A	B	B	B	A	B	A	A	B	B	A	A	A	A	A	A	B	B	A	B	B	B	B	B	B	A	B	B	B	B	B
		-	-	-	-	-	-	-	-	-	-	-	-	-	-	-	-	-	-	-	-	-	-	-	-	-	-	-	-	-	-	-	-	-	-	-	-	-	-	-	-	-	-	-	-	-	-	-	-
GM624		A	B	A	B	B	B	-	A	B	B	B	B	B	B	B	A	B	B	A	A	B	A	B	B	B	B	B	A	A	B	B	A	A	B	B	B	A	B	B	B	A	B	A	B	B	B	B	A
		B	A	B	B	B	-	A	B	B	B	A	A	A	A	B	B	A	B	A	B	A	B	B	A	B	B	B	B	B	A	B	A	B	B	A	A	B	A	B	B	A	B	B	A	A	B	A	A
GM633		B	-	A	A	B	A	B	A	B	B	A	B	A	B	B	A	A	A	A	A	A	B	A	B	B	A	A	B	B	A	A	B	A	B	A	B	A	A	B	A	B	B	B	A	A	B	B	B
		B	A	B	A	A	A	B	A	B	B	B	B	B	B	B	B	B	A	B	A	A	A	A	A	A	A	B	B	B	B	B	A	A	B	B	B	A	A	A	B	B	A	A	A	A	B	A	B
GM660		A	B	B	B	A	B	A	A	B	A	A	B	B	A	B	A	B	A	B	A	B	A	A	B	B	B	A	B	B	B	A	B	B	A	A	A	A	A	A	B	A	A	B	B	B	-	-	-
		A	A	A	B	A	A	A	A	A	A	B	A	A	A	-	A	A	B	A	B	A	A	B	A	B	A	A	A	A	B	B	A	B	A	A	B	A	B	B	B	B	B	-	A	B	B	A	B
GM670		-	B	A	A	A	A	A	-	-	A	A	-	-	-	-	A	B	-	A	A	-	B	A	B	B	B	A	A	A	B	A	A	B	-	A	B	A	B	-	B	A	A	A	A	A	B	-	B
		B	A	B	A	B	B	A	B	B	B	A	A	B	B	B	B	B	B	A	B	B	A	A	B	B	B	B	B	A	A	A	B	B	B	B	A	B	B	A	B	B	A	B	B	B	A	B	A
GM687		A	A	B	B	A	A	B	A	B	A	B	-	B	A	A	A	A	A	B	B	B	A	A	-	B	B	A	A	A	B	B	B	-	A	B	A	B	B	A	B	B	A	B	A	B	A	A	A
		B	A	A	A	A	A	A	A	B	A	B	B	A	A	A	A	A	B	A	B	B	A	A	A	B	A	A	B	A	A	B	B	B	A	A	A	A	A	A	B	B	A	B	A	A	B	B	B
GM692		B	B	B	A	B	B	A	A	A	B	B	A	A	B	B	A	A	B	A	A	B	A	B	B	A	A	B	B	B	A	B	B	A	B	B	B	A	A	B	A	B	B	B	A	B	A	B	A
		A	B	A	B	B	B	B	B	B	B	B	B	-	-	A	-	-	B	B	-	B	B	-	B	B	-	-	-	-	-	-	B	-	B	B	A	B	-	-	B	B	B	B	B	B	A	A	A
GM699		B	A	B	A	B	B	A	A	A	B	B	A	A	B	B	A	A	B	A	-	B	A	B	B	A	A	B	B	B	A	B	B	A	B	B	B	B	A	B	A	B	B	B	A	B	A	B	A
		A	B	A	A	B	B	B	B	B	B	B	B	A	A	A	A	A	B	B	A	B	B	A	B	B	-	A	A	A	A	A	B	A	B	B	A	B	A	A	B	B	B	B	-	B	A	A	A
GM745		A	A	A	B	A	B	A	A	B	A	A	A	-	B	B	A	B	B	A	-	B	B	B	B	B	B	B	A	A	A	B	A	A	B	A	A	A	A	B	B	A	A	B	A	B	B	A	B
		B	B	-	B	B	A	B	B	A	A	B	A	B	B	-	B	B	B	-	B	A	B	B	-	A	A	A	B	A	B	B	-	A	A	B	B	B	B	A	A	A	A	B	B	B	A	-	B
GM799		A	A	A	B	B	B	A	A	A	B	B	A	A	A	A	A	A	A	B	A	A	A	A	B	A	B	B	B	B	A	B	B	A	A	B	B	A	B	-	A	B	B	B	A	B	A	A	B
		-	-	-	-	-	-	-	-	-	-	-	-	-	-	-	-	-	-	-	-	-	-	-	-	-	-	-	-	-	-	-	-	-	-	-	-	-	-	-	-	-	-	-	-	-	-	-	-
GM822		A	A	B	B	A	B	A	B	B	A	A	B	B	B	B	B	B	B	B	A	B	B	A	A	B	B	A	A	A	B	B	B	A	A	B	B	B	B	A	B	B	B	A	B	B	A	B	B
		-	-	-	-	-	-	-	-	-	-	-	-	-	-	-	-	-	-	-	-	-	-	-	-	-	-	-	-	-	-	-	-	-	-	-	-	-	-	-	-	-	-	-	-	-	-	-	-
GM840		A	B	B	A	B	B	A	B	B	A	B	B	A	B	B	A	B	B	A	A	B	B	A	A	B	A	B	B	A	B	B	A	B	B	A	B	B	A	B	B	A	A	A	A	A	B	A	A
		-	-	-	-	-	-	-	-	-	-	-	-	-	-	-	-	-	-	-	-	-	-	-	-	-	-	-	-	-	-	-	-	-	-	-	-	-	-	-	-	-	-	-	-	-	-	-	-
GM884		A	A	B	B	A	A	A	A	A	A	A	A	A	A	A	A	B	A	A	B	A	B	B	A	B	B	A	B	A	B	A	A	B	B	A	B	A	B	A	B	A	A	A	A	B	B	A	B
		-	-	-	-	-	-	-	-	-	-	-	-	-	-	-	-	-	-	-	-	-	-	-	-	-	-	-	-	-	-	-	-	-	-	-	-	-	-	-	-	-	-	-	-	-	-	-	-
GM912		A	B	B	A	B	B	A	B	B	A	B	B	A	B	B	A	B	B	A	B	A	B	A	B	B	A	B	B	A	B	B	A	B	B	A	B	B	A	A	B	A	B	B	A	B	B	B	A
		-	-	-	-	-	-	-	-	-	-	-	-	-	-	-	-	-	-	-	-	-	-	-	-	-	-	-	-	-	-	-	-	-	-	-	-	-	-	-	-	-	-	-	-	-	-	-	-
GM939		A	A	A	B	A	B	A	A	B	A	A	A	B	A	B	B	A	A	B	A	A	B	A	A	A	B	A	A	A	B	A	B	B	A	A	B	A	B	B	A	B	B	A	A	B	A	B	B
		-	-	-	-	-	-	-	-	-	-	-	-	-	-	-	-	-	-	-	-	-	-	-	-	-	-	-	-	-	-	-	-	-	-	-	-	-	-	-	-	-	-	-	-	-	-	-	-
IPAHM103		A	B	B	A	B	B	-	A	B	B	A	B	A	B	A	B	A	A	B	B	B	A	A	B	B	A	A	B	B	A	A	A	B	A	B	A	A	B	A	A	A	B	A	B	B	B	A	B
		A	B	A	B	A	A	B	B	A	A	A	B	B	B	A	B	A	B	A	B	B	B	A	A	B	A	B	B	B	A	B	B	A	B	B	A	A	B	A	B	B	A	B	A	A	B	A	A
IPAHM108		A	A	A	B	A	B	A	B	B	A	A	B	B	A	B	B	A	A	-	B	A	A	B	B	A	A	A	A	B	B	B	B	B	B	B	-	B	B	B	A	A	A	A	-	B	B	A	-
		A	A	A	B	B	B	B	-	B	-	B	B	B	B	B	B	B	B	A	A	A	B	A	A	A	A	-	-	A	-	A	A	B	B	A	A	A	A	B	A	B	B	B	A	A	A	A	B
IPAHM121		A	A	B	B	A	B	A	B	B	A	B	A	A	A	B	A	A	B	A	-	A	B	A	B	A	-	A	A	-	A	B	B	B	B	-	A	B	A	B	B	A	A	A	B	B	B	A	B
		B	B	B	B	B	A	B	A	A	A	A	B	A	A	A	B	B	B	A	B	A	B	A	-	B	A	B	A	A	B	A	B	B	A	A	B	A	A	A	A	B	A	B	A	A	B	B	B
IPAHM176		A	A	B	B	B	B	B	B	B	A	B	B	-	B	A	A	A	B	-	B	B	A	B	B	A	A	B	A	B	B	A	B	A	B	A	A	A	A	B	A	A	A	B	A	B	B	-	B
		A	B	B	A	A	B	B	B	A	A	A	A	A	A	-	A	A	A	A	A	B	A	A	B	A	B	B	A	A	A	A	A	B	A	B	B	A	A	B	A	-	A	A	A	B	A	A	B
IPAHM272		A	A	A	A	A	A	A	A	A	A	A	A	A	A	A	A	B	A	A	-	A	A	B	-	A	A	A	B	B	A	A	A	-	A	B	-	A	A	B	B	B	A	B	A	A	A	A	A
		A	A	A	-	B	B	B	A	B	B	B	B	B	B	-	B	B	B	A	A	A	B	A	A	-	A	A	B	A	-	A	A	B	B	A	A	A	A	B	A	B	B	B	A	A	A	A	B
IPAHM356		A	A	A	A	A	A	A	B	B	B	A	B	A	A	A	B	-	B	A	A	A	B	A	B	B	A	A	A	B	A	A	A	B	A	A	B	A	A	B	A	B	B	B	A	A	A	B	B
		-	-	-	-	-	-	-	-	-	-	-	-	-	-	-	-	-	-	-	-	-	-	-	-	-	-	-	-	-	-	-	-	-	-	-	-	-	-	-	-	-	-	-	-	-	-	-	-
IPAHM395		A	A	B	B	A	B	B	B	B	B	B	B	B	B	A	B	B	A	A	B	-	B	A	B	A	A	B	A	B	B	A	B	B	A	B	A	A	B	B	B	A	A	A	A	A	B	B	B
		A	B	B	B	B	B	A	B	A	B	A	A	B	B	B	B	B	A	A	A	B	A	B	B	A	A	B	B	B	A	A	-	A	B	A	A	B	A	B	A	A	B	A	B	B	A	A	B
IPAHM407c		A	A	A	A	A	-	A	A	A	A	A	A	A	A	A	A	B	A	A	A	A	B	A	B	B	B	B	B	A	B	A	A	B	A	A	A	A	A	A	A	B	B	B	B	B	B	B	B
		A	B	A	A	B	B	A	A	B	B	A	A	A	A	B	B	A	A	A	A	-	B	A	A	B	A	B	B	-	B	B	-	A	B	A	A	A	A	A	A	B	B	B	A	A	B	B	B
IPAHM524		B	A	A	A	A	A	B	B	A	A	A	B	B	A	B	A	-	B	A	A	B	B	B	A	A	A	A	A	-	B	-	A	B	B	A	A	A	-	-	B	A	A	A	A	B	B	-	B
		B	-	B	-	B	B	A	-	B	B	A	A	-	-	-	B	B	-	A	-	B	A	-	B	B	B	B	A	-	A	-	B	B	-	-	A	B	B	A	-	-	A	A	B	B	A	B	A
IPAHM606		A	B	B	B	A	B	A	A	B	A	A	B	A	A	A	A	B	A	B	A	B	A	A	B	B	B	A	B	B	B	A	B	B	A	A	A	A	A	A	B	A	A	B	B	B	B	B	B
		-	-	-	-	-	-	-	-	-	-	-	-	-	-	-	-	-	-	-	-	-	-	-	-	-	-	-	-	-	-	-	-	-	-	-	-	-	-	-	-	-	-	-	-	-	-	-	-
Lec1		-	-	A	-	-	-	A	-	A	-	-	-	-	-	-	-	B	A	A	A	B	A	A	B	A	A	A	B	A	B	A	A	B	A	A	A	B	B	B	A	A	B	A	A	B	A	A	-
		A	A	A	B	A	B	A	A	B	B	B	A	A	A	A	B	B	B	-	B	A	B	A	A	A	A	A	B	A	A	A	A	B	B	A	B	A	B	B	B	B	B	B	A	A	A	B	A
PM137		A	B	A	A	B	A	A	A	A	A	A	A	A	A	A	A	B	A	A	A	A	B	A	B	B	B	A	A	A	B	A	A	A	A	A	B	A	B	A	B	A	A	A	A	A	B	A	B
		B	A	B	A	B	B	A	B	B	B	A	A	B	B	B	B	B	B	A	B	B	A	A	B	B	B	B	B	A	A	A	-	A	A	B	A	B	B	A	B	B	A	B	B	B	A	B	B
PM179		A	B	A	A	A	A	A	A	B	-	B	B	A	B	A	A	A	A	A	A	A	B	A	A	A	A	A	B	B	A	B	A	A	-	A	A	A	B	B	A	B	B	B	-	A	B	B	B
		B	A	B	A	A	A	B	A	B	B	B	B	B	B	B	B	B	A	B	A	A	A	A	A	A	A	B	B	B	B	B	A	A	B	B	B	A	A	A	B	B	A	A	A	A	B	A	B
PM183		A	B	A	B	A	B	B	B	A	A	B	A	A	B	B	A	A	B	B	B	B	A	A	B	A	A	B	A	B	B	A	A	B	B	B	A	-	A	B	B	A	A	A	A	A	A	A	A
		A	A	A	B	B	B	B	A	-	B	A	B	A	A	A	A	A	B	A	B	A	A	A	A	B	B	A	A	A	B	B	A	B	B	A	A	A	A	B	A	B	A	A	A	A	B	A	A
PM3		A	A	A	-	A	A	A	A	B	A	A	A	A	A	A	-	B	B	A	A	B	B	B	B	B	B	B	A	A	A	A	A	A	-	A	A	-	A	B	B	A	B	B	-	B	B	A	B
		A	B	B	B	B	A	B	B	A	A	B	A	B	B	B	B	B	B	A	B	A	B	B	B	A	A	A	B	A	B	B	B	A	A	B	B	B	B	A	A	-	A	B	B	B	A	B	B
PM377		A	A	A	A	A	A	A	A	A	A	A	A	A	A	A	A	B	A	A	A	A	B	A	B	A	B	A	A	A	B	A	A	B	A	A	B	A	A	A	B	A	-	A	B	B	B	-	B
		A	A	B	B	B	B	B	-	A	B	A	B	-	A	A	B	A	A	B	B	A	B	B	B	A	A	A	B	B	B	B	B	B	B	B	B	B	-	A	B	B	B	B	A	B	A	B	A
PM418		B	B	B	B	A	B	A	A	A	B	B	B	B	B	B	A	A	B	B	B	B	B	B	B	B	B	B	A	B	B	A	A	A	B	B	B	B	B	B	B	A	A	B	B	B	A	A	A
		-	-	-	-	-	-	-	-	-	-	-	-	-	-	-	-	-	-	-	-	-	-	-	-	-	-	-	-	-	-	-	-	-	-	-	-	-	-	-	-	-	-	-	-	-	-	-	-
PM434		-	A	A	B	A	A	A	A	A	A	A	A	A	A	A	B	A	B	A	A	B	A	A	A	-	A	A	A	A	A	A	A	A	B	A	A	B	A	B	B	A	A	B	A	B	B	A	B
		A	B	B	B	B	A	B	B	A	-	B	A	B	B	B	B	B	B	A	B	A	B	B	-	A	A	A	B	A	B	B	B	A	A	B	B	B	B	A	A	A	A	B	B	B	A	B	B
PM436		-	-	-	-	-	-	B	-	-	-	-	-	-	-	-	-	B	A	A	A	-	A	A	B	A	A	A	A	A	-	-	A	B	A	A	A	-	B	B	A	A	B	-	A	B	A	A	A
		A	A	A	B	A	B	A	A	B	B	B	-	A	A	B	B	B	B	-	B	A	B	A	A	A	A	A	B	A	A	A	A	B	B	A	B	A	B	B	B	B	B	A	A	A	A	B	A
PM50		A	B	A	B	-	-	B	B	B	B	A	A	B	B	B	B	B	B	-	B	-	-	A	-	A	A	-	A	A	B	A	A	B	B	B	A	A	A	B	B	B	A	B	-	A	A	A	B
		A	A	A	B	B	B	B	A	B	B	B	B	A	A	A	A	A	B	A	B	A	A	A	A	B	B	A	B	A	B	B	A	B	B	A	A	A	A	B	A	B	A	A	A	A	B	A	-
PM675		A	A	B	A	A	A	B	B	B	A	B	B	B	B	B	B	A	A	A	A	B	A	A	B	A	B	B	B	A	A	A	B	B	B	B	B	B	A	B	B	A	A	B	A	A	B	A	A
		-	-	-	-	-	-	-	-	-	-	-	-	-	-	-	-	-	-	-	-	-	-	-	-	-	-	-	-	-	-	-	-	-	-	-	-	-	-	-	-	-	-	-	-	-	-	-	-
PM73		A	B	B	B	A	A	A	A	A	A	A	A	B	B	A	B	B	B	A	B	B	A	A	A	A	A	A	B	B	A	B	B	B	B	B	B	B	B	B	A	A	A	B	A	B	A	B	B
		-	-	-	-	-	-	-	-	-	-	-	-	-	-	-	-	-	-	-	-	-	-	-	-	-	-	-	-	-	-	-	-	-	-	-	-	-	-	-	-	-	-	-	-	-	-	-	-
S108		B	B	A	A	B	B	A	A	B	B	B	A	B	B	B	A	A	B	A	A	A	B	A	A	B	A	A	A	A	B	A	B	A	B	A	B	B	A	A	B	A	B	A	A	B	A	B	A
		-	-	-	-	-	-	-	-	-	-	-	-	-	-	-	-	-	-	-	-	-	-	-	-	-	-	-	-	-	-	-	-	-	-	-	-	-	-	-	-	-	-	-	-	-	-	-	-
seq11C08		A	A	A	A	A	A	A	B	B	B	A	B	A	B	A	B	B	B	A	A	B	B	B	B	A	A	A	A	A	-	A	A	B	A	A	A	A	A	B	B	B	A	B	A	A	A	A	-
		B	A	B	A	A	A	B	A	B	B	B	B	B	B	B	B	B	A	B	A	A	A	A	A	A	A	B	B	B	B	B	A	A	B	B	B	A	A	A	B	B	-	A	A	A	B	A	B
seq13A07		-	A	B	-	-	A	B	-	-	A	B	B	-	-	A	A	A	A	-	A	B	A	A	A	B	B	A	A	A	B	-	B	B	A	B	A	B	B	A	B	-	A	B	A	B	A	A	A
		-	-	-	-	-	-	-	-	-	-	-	-	-	-	-	-	-	-	-	-	-	-	-	-	-	-	-	-	-	-	-	-	-	-	-	-	-	-	-	-	-	-	-	-	-	-	-	-
seq13A10		B	A	B	B	A	B	A	A	B	A	B	A	A	B	A	A	-	-	B	B	B	B	A	A	B	B	B	B	A	-	B	-	A	A	B	A	A	B	A	A	-	-	B	-	B	A	A	B
		-	-	-	-	-	-	-	-	-	-	-	-	-	-	-	-	-	-	-	-	-	-	-	-	-	-	-	-	-	-	-	-	-	-	-	-	-	-	-	-	-	-	-	-	-	-	-	-
seq13E06		A	A	A	A	A	A	A	A	A	A	A	A	-	A	A	A	B	A	A	A	A	B	B	B	A	A	B	A	A	A	B	A	A	A	B	A	A	B	A	B	A	-	B	B	B	B	B	A
		B	B	B	-	A	A	B	B	B	A	B	-	B	B	B	A	B	B	A	B	B	B	B	B	B	B	A	B	B	B	A	B	B	A	B	B	B	B	B	A	B	A	B	B	B	A	A	B
seq14H06		B	B	B	B	B	B	A	B	B	B	A	B	A	A	B	B	B	A	A	A	B	A	A	B	A	A	A	A	A	B	A	A	A	A	A	B	A	A	B	A	A	B	B	A	B	A	A	A
		-	-	-	-	-	-	-	-	-	-	-	-	-	-	-	-	-	-	-	-	-	-	-	-	-	-	-	-	-	-	-	-	-	-	-	-	-	-	-	-	-	-	-	-	-	-	-	-
seq15C12		A	A	A	B	A	B	A	B	B	A	-	A	A	A	B	A	A	A	A	B	A	B	B	B	A	A	A	A	B	A	B	B	A	A	B	A	A	B	A	A	A	A	A	B	B	B	A	-
		-	-	-	-	-	-	-	-	-	-	-	-	-	-	-	-	-	-	-	-	-	-	-	-	-	-	-	-	-	-	-	-	-	-	-	-	-	-	-	-	-	-	-	-	-	-	-	-
seq17C09		B	A	A	A	B	B	A	B	B	A	A	A	B	A	A	B	B	A	-	A	B	-	A	B	A	B	B	A	A	B	B	B	A	A	A	B	B	B	B	B	A	B	A	-	A	A	B	A
		A	A	A	A	B	B	B	A	B	B	B	B	A	A	A	A	A	B	A	B	A	B	B	A	B	B	A	A	B	A	A	A	B	B	A	B	A	A	A	B	B	A	A	A	A	A	A	A
seq17E03		B	A	A	A	B	B	A	B	B	A	A	B	B	B	-	A	B	-	A	A	B	A	B	A	A	A	B	B	B	B	A	B	B	A	A	A	A	A	A	B	B	A	B	A	A	B	A	-
		A	A	A	B	A	A	-	-	A	A	-	B	A	A	B	B	-	B	A	-	-	A	A	B	-	-	A	A	B	A	-	B	A	B	B	B	A	B	B	-	B	B	B	A	A	-	A	-
seq17F06		A	B	B	B	B	B	A	B	B	A	B	A	A	A	B	B	B	B	B	B	B	B	B	B	A	A	A	B	B	A	B	B	B	A	B	A	A	A	A	B	A	A	B	B	B	B	A	B
		-	-	-	-	-	-	-	-	-	-	-	-	-	-	-	-	-	-	-	-	-	-	-	-	-	-	-	-	-	-	-	-	-	-	-	-	-	-	-	-	-	-	-	-	-	-	-	-
seq18A05		A	A	A	A	A	A	A	A	A	A	A	A	A	A	A	A	B	A	A	A	A	B	B	B	B	B	B	A	A	A	A	A	A	A	A	A	A	A	B	B	A	A	B	A	B	B	A	B
		-	-	-	-	-	-	-	-	-	-	-	-	-	-	-	-	-	-	-	-	-	-	-	-	-	-	-	-	-	-	-	-	-	-	-	-	-	-	-	-	-	-	-	-	-	-	-	-
seq18A5b		A	A	A	B	A	B	A	A	B	A	A	A	A	B	B	A	B	-	A	A	A	B	B	B	B	B	B	A	A	A	A	A	A	B	A	-	A	A	-	-	A	A	B	A	B	B	A	B
		A	B	B	B	B	A	B	B	A	A	B	A	B	B	-	B	B	B	B	B	A	B	B	B	A	A	A	B	A	B	B	B	A	A	B	B	B	B	A	A	A	A	B	B	B	A	B	B
seq18E07		A	B	B	B	B	A	B	B	A	A	B	A	B	B	A	B	B	B	B	B	B	B	B	B	A	B	B	B	B	B	B	B	B	B	B	B	B	A	B	B	A	A	A	A	B	A	B	A
		-	-	-	-	-	-	-	-	-	-	-	-	-	-	-	-	-	-	-	-	-	-	-	-	-	-	-	-	-	-	-	-	-	-	-	-	-	-	-	-	-	-	-	-	-	-	-	-
seq18G01		B	A	A	A	B	B	A	A	A	A	A	B	B	B	A	A	B	A	A	A	B	B	B	A	A	A	A	A	B	B	A	B	A	A	B	B	B	A	A	B	B	A	A	-	B	B	B	A
		B	A	B	B	B	B	B	-	A	B	A	B	B	B	A	B	B	A	A	-	A	A	A	A	B	A	A	B	B	A	-	B	B	A	A	A	B	A	A	B	A	B	B	B	B	A	B	B
seq19A05		B	A	A	A	A	A	A	B	B	A	A	-	B	B	B	A	B	B	A	A	B	B	A	B	B	B	A	A	A	B	A	A	B	B	A	B	A	B	A	B	A	A	A	A	A	B	A	B
		-	-	-	-	-	-	-	-	-	-	-	-	-	-	-	-	-	-	-	-	-	-	-	-	-	-	-	-	-	-	-	-	-	-	-	-	-	-	-	-	-	-	-	-	-	-	-	-
seq19B01		A	A	A	A	A	B	A	A	B	B	A	B	B	A	A	A	B	B	A	A	B	B	B	A	A	A	A	A	B	B	A	B	A	A	B	B	A	A	B	B	B	A	A	B	B	B	B	B
		-	-	-	-	-	-	-	-	-	-	-	-	-	-	-	-	-	-	-	-	-	-	-	-	-	-	-	-	-	-	-	-	-	-	-	-	-	-	-	-	-	-	-	-	-	-	-	-
seq19D06		A	A	B	B	B	B	A	A	B	A	A	A	A	A	A	A	B	B	A	A	-	-	A	-	A	A	A	B	B	-	A	A	B	A	B	A	A	A	B	B	B	A	B	-	A	A	A	A
		A	A	A	B	B	B	B	B	B	B	-	B	B	B	B	B	B	B	A	A	A	B	A	-	A	A	A	B	A	A	A	A	B	B	A	A	A	A	B	A	B	B	B	A	A	A	-	B
seq19D09		-	-	-	-	-	-	-	-	-	-	-	-	-	-	-	-	-	-	A	A	-	B	A	B	B	B	B	A	A	B	B	B	B	B	-	A	A	B	A	B	B	B	A	A	A	B	B	A
		A	A	B	B	A	B	A	A	A	A	B	A	B	B	-	B	B	B	A	B	A	A	B	A	B	B	A	B	B	A	B	B	A	B	A	A	A	A	A	A	A	B	A	A	B	A	B	A
seq19G07		A	A	A	A	A	B	A	A	B	A	A	A	-	B	A	A	B	B	A	-	-	-	-	A	B	A	B	A	A	A	B	A	B	B	A	A	A	B	B	-	A	A	B	A	B	B	A	B
		A	B	B	B	B	-	B	B	A	A	B	A	B	B	B	B	B	B	A	B	-	B	B	A	A	A	A	B	A	B	B	B	A	A	B	B	B	A	A	A	A	B	A	B	B	A	-	B
seq2B10		B	B	B	A	-	-	B	A	B	B	A	B	B	A	A	B	A	A	B	B	-	B	B	B	B	A	-	B	B	A	A	A	B	A	A	A	B	B	A	A	B	B	A	-	A	B	A	-
		B	B	A	B	A	A	B	A	-	A	B	B	B	B	A	A	A	B	A	A	B	A	A	A	A	B	B	B	B	B	B	A	B	B	A	A	A	B	B	B	-	B	B	B	B	A	A	B
seq2D12B		A	A	B	B	A	A	A	A	B	A	A	B	B	B	A	A	A	B	B	B	B	A	A	A	A	A	A	B	B	B	B	B	A	B	B	B	B	A	B	A	A	B	A	A	B	A	B	B
		B	A	A	A	B	A	A	A	B	A	A	B	B	B	A	B	A	A	A	A	B	A	-	-	B	-	A	B	-	B	B	-	B	A	B	B	B	-	B	B	-	A	B	-	B	A	-	-
seq2E06		A	B	-	-	-	-	-	-	-	-	-	-	-	-	-	A	A	A	-	-	A	A	A	-	A	A	B	A	A	B	A	A	B	-	B	A	A	B	B	A	A	B	A	A	B	B	A	B
		A	A	A	B	B	A	B	A	B	A	B	B	A	A	A	A	A	A	B	B	A	B	B	B	B	B	B	B	B	B	A	B	A	A	A	A	B	B	A	A	B	B	A	B	B	A	A	B
seq3E10		A	A	B	B	-	B	A	B	B	A	A	B	B	B	A	A	A	B	B	B	B	A	B	A	A	A	-	B	B	B	A	A	A	B	B	B	B	A	-	-	A	A	B	A	B	B	A	A
		-	-	-	-	-	-	-	-	-	-	-	-	-	-	-	-	-	-	-	-	-	-	-	-	-	-	-	-	-	-	-	-	-	-	-	-	-	-	-	-	-	-	-	-	-	-	-	-
seq5D05		A	B	A	A	A	A	A	A	A	A	A	A	A	A	A	A	A	A	A	A	A	A	B	B	B	B	B	A	A	B	B	A	A	A	A	A	A	B	B	A	A	A	B	B	A	A	B	A
		A	B	B	B	B	A	A	A	B	B	A	A	B	B	A	B	A	B	A	B	B	B	B	B	A	A	B	B	B	A	A	A	B	A	B	B	B	B	A	B	B	A	B	A	A	B	A	A
seq7G02		B	B	A	B	B	B	A	B	A	B	B	B	B	B	B	B	B	B	A	A	B	-	A	B	A	B	A	B	A	B	A	A	A	B	A	A	B	B	B	A	A	B	A	B	A	A	A	A
		A	A	A	A	A	B	B	A	B	B	B	B	A	A	A	B	A	B	B	B	A	B	A	A	B	A	A	A	A	A	A	B	B	B	A	B	A	B	B	B	B	B	A	A	A	A	A	A
seq7H06		A	A	B	B	B	B	B	B	B	A	B	B	A	B	A	A	A	B	B	B	B	A	B	A	A	A	B	A	B	B	A	A	A	B	A	A	B	A	B	A	A	A	B	A	B	B	A	A
		-	-	-	-	-	-	-	-	-	-	-	-	-	-	-	-	-	-	-	-	-	-	-	-	-	-	-	-	-	-	-	-	-	-	-	-	-	-	-	-	-	-	-	-	-	-	-	-
seq8D09		B	B	A	A	B	A	B	B	B	A	A	B	B	B	A	B	A	A	B	B	B	A	A	B	A	A	B	B	B	A	A	A	A	A	A	A	A	A	B	B	A	A	A	B	B	B	B	B
		B	A	B	A	B	A	B	A	A	A	A	B	B	B	B	B	A	A	A	A	A	A	A	A	B	A	A	A	A	A	A	A	A	A	A	A	A	A	B	B	B	B	A	A	A	A	B	A
seq9E08		A	A	A	B	-	-	A	A	B	A	B	B	B	B	B	B	B	-	B	B	-	B	B	B	-	B	B	B	B	-	-	B	B	A	B	B	A	B	B	B	B	B	B	-	B	B	B	B
		A	A	A	A	B	A	A	A	B	A	B	A	A	A	B	B	A	B	A	B	B	A	A	A	B	A	B	B	A	A	B	B	B	A	A	B	A	B	B	A	A	A	B	A	A	B	B	B
TC11A04		B	A	A	A	A	A	A	B	B	A	A	B	B	B	B	A	B	B	A	A	B	B	B	B	B	B	A	A	A	B	A	A	B	B	A	B	A	B	A	B	A	A	A	A	A	B	A	B
		B	B	B	A	B	B	A	B	B	B	A	A	B	B	B	B	B	B	A	B	B	A	A	B	B	B	B	B	A	A	A	B	B	B	B	A	B	B	A	B	B	A	B	B	B	A	B	A
TC11B04		A	A	B	B	A	B	B	A	A	B	B	B	A	B	B	A	A	B	A	A	A	A	A	A	A	A	A	A	B	A	A	A	A	A	B	A	A	A	B	B	A	A	A	A	A	A	A	A
		-	-	-	-	-	-	-	-	-	-	-	-	-	-	-	-	-	-	-	-	-	-	-	-	-	-	-	-	-	-	-	-	-	-	-	-	-	-	-	-	-	-	-	-	-	-	-	-
TC11F12		B	B	A	B	B	B	B	A	B	B	B	B	B	B	B	A	A	B	B	B	B	A	B	B	B	B	A	A	A	A	B	A	A	B	A	A	A	B	B	B	A	B	A	B	B	A	B	A
		-	-	-	-	-	-	-	-	-	-	-	-	-	-	-	-	-	-	-	-	-	-	-	-	-	-	-	-	-	-	-	-	-	-	-	-	-	-	-	-	-	-	-	-	-	-	-	-
TC11H06		A	A	B	A	B	B	A	B	B	B	B	A	A	B	B	A	A	B	A	B	B	B	B	B	A	A	A	A	B	A	B	B	A	B	B	A	B	B	A	B	A	A	A	B	B	B	A	B
		-	-	-	-	-	-	-	-	-	-	-	-	-	-	-	-	-	-	-	-	-	-	-	-	-	-	-	-	-	-	-	-	-	-	-	-	-	-	-	-	-	-	-	-	-	-	-	-
TC1A01		B	B	A	A	B	A	A	A	B	B	B	A	B	B	B	B	B	B	B	A	B	B	A	B	B	A	A	A	A	B	A	B	A	B	A	B	B	A	A	B	A	B	A	A	B	A	B	A
		A	A	B	B	B	B	B	A	A	B	A	B	A	A	A	B	A	A	B	B	A	B	B	B	A	A	A	B	B	B	B	B	B	B	B	B	B	B	A	B	B	B	B	A	B	A	B	A
TC1A02		B	A	A	A	A	A	A	B	B	A	A	B	-	B	B	A	B	-	A	A	-	B	B	B	B	B	A	A	A	B	A	A	B	B	A	B	A	B	A	B	A	A	A	A	A	B	A	B
		B	B	B	A	B	B	A	B	B	B	A	A	B	B	B	B	B	B	A	B	B	A	A	B	B	B	B	B	A	A	A	B	B	B	B	A	B	B	A	B	B	A	B	B	B	A	B	A
TC1B02		A	B	B	B	B	A	A	B	A	A	A	B	B	B	A	B	B	A	B	B	B	A	B	B	A	B	B	B	B	B	B	A	B	A	B	B	B	A	B	B	A	A	A	A	B	A	B	A
		B	A	B	B	B	A	A	B	B	A	A	A	A	A	A	B	B	-	A	A	A	A	B	A	A	B	B	A	-	A	B	B	B	A	A	A	B	B	B	A	A	A	A	B	B	B	A	A
TC1D02		B	A	A	A	B	B	A	B	B	A	A	B	B	B	B	A	B	A	A	A	B	A	B	A	A	A	B	B	B	B	A	B	B	A	B	A	A	A	A	B	B	A	B	A	B	B	A	B
		-	-	-	-	-	-	-	-	-	-	-	-	-	-	-	-	-	-	-	-	-	-	-	-	-	-	-	-	-	-	-	-	-	-	-	-	-	-	-	-	-	-	-	-	-	-	-	-
TC1E01		B	B	B	B	A	A	A	A	A	A	A	A	B	B	A	B	A	B	A	B	B	A	A	B	A	A	A	B	B	B	A	B	A	B	B	B	B	B	B	A	A	B	B	A	B	A	B	A
		-	-	-	-	-	-	-	-	-	-	-	-	-	-	-	-	-	-	-	-	-	-	-	-	-	-	-	-	-	-	-	-	-	-	-	-	-	-	-	-	-	-	-	-	-	-	-	-
TC2C07		A	B	B	A	B	B	-	A	A	A	B	A	B	A	A	B	B	A	A	-	B	A	A	A	B	A	B	B	B	B	-	B	A	A	B	-	A	A	A	A	B	A	A	A	A	A	B	A
		B	B	B	B	B	A	B	B	B	A	B	B	-	B	B	B	B	B	A	B	A	B	B	A	A	B	A	B	A	B	B	B	A	A	B	B	B	A	A	A	A	A	B	B	B	A	B	B
TC2D08		A	A	A	A	A	B	A	B	A	A	A	B	A	A	A	B	B	A	A	A	A	A	A	B	A	A	B	A	B	B	A	B	A	A	A	B	A	A	B	A	A	B	B	A	B	A	A	A
		-	-	-	-	-	-	-	-	-	-	-	-	-	-	-	-	-	-	-	-	-	-	-	-	-	-	-	-	-	-	-	-	-	-	-	-	-	-	-	-	-	-	-	-	-	-	-	-
TC2G05		B	B	A	B	A	B	A	A	B	B	B	A	B	B	B	A	B	A	A	A	B	A	B	A	B	A	B	B	B	B	B	A	A	B	B	A	A	B	B	B	A	B	A	A	B	A	B	-
		A	A	B	B	B	A	A	B	B	-	A	A	B	B	B	B	A	B	A	B	A	B	B	A	B	B	B	B	B	A	B	A	B	A	B	B	B	B	B	B	B	B	B	A	A	B	B	B
TC3A12		A	B	A	A	B	A	B	A	B	B	B	B	A	A	A	A	A	A	A	A	A	B	A	B	B	A	A	B	B	A	A	B	A	B	B	B	A	A	B	A	B	B	A	A	A	B	B	B
		-	-	-	-	-	-	-	-	-	-	-	-	-	-	-	-	-	-	-	-	-	-	-	-	-	-	-	-	-	-	-	-	-	-	-	-	-	-	-	-	-	-	-	-	-	-	-	-
TC3B05		-	B	A	-	-	A	B	B	A	B	B	-	B	B	-	B	A	A	A	B	A	B	B	B	A	A	-	A	A	A	B	B	-	A	B	-	B	B	A	A	A	-	A	A	A	-	A	-
		B	A	A	B	A	A	B	B	B	A	-	B	A	A	B	A	A	-	B	A	B	A	A	B	-	A	A	-	B	B	A	A	-	-	A	A	A	B	A	B	A	-	A	A	-	-	B	A
TC3E02		B	A	A	A	A	B	B	B	B	B	B	B	B	A	B	A	A	A	B	B	B	B	B	B	A	B	A	A	B	A	A	B	A	A	B	A	B	A	B	B	B	A	A	B	B	B	B	A
		-	-	-	-	-	-	-	-	-	-	-	-	-	-	-	-	-	-	-	-	-	-	-	-	-	-	-	-	-	-	-	-	-	-	-	-	-	-	-	-	-	-	-	-	-	-	-	-
TC3E05		A	A	-	-	A	-	A	A	A	A	A	A	A	A	A	A	A	A	A	A	A	A	B	A	A	A	B	A	B	A	A	A	A	A	B	B	A	A	A	A	B	A	B	A	B	B	A	B
		A	B	B	A	A	B	B	B	A	A	A	B	A	A	B	A	A	A	A	A	B	A	B	A	B	A	B	A	A	A	A	A	B	A	B	B	B	A	B	-	-	A	A	A	B	A	A	B
TC3H02		A	B	A	A	A	A	A	A	A	A	A	A	A	A	A	A	B	A	A	A	A	B	B	A	B	B	B	A	A	A	A	B	A	A	B	B	A	B	A	B	B	B	B	A	B	A	A	A
		B	A	A	B	B	B	B	A	B	B	A	B	A	A	B	B	B	B	B	B	A	A	A	A	B	B	A	A	A	B	B	B	A	A	B	B	A	B	B	B	B	B	B	A	A	A	A	A
TC3H07		B	B	A	A	A	B	A	B	B	A	A	A	B	B	B	A	B	B	A	A	B	B	B	B	B	B	A	A	A	B	A	A	B	A	A	A	A	B	A	B	A	A	A	A	A	A	B	B
		-	-	-	-	-	-	-	-	-	-	-	-	-	-	-	-	-	-	-	-	-	-	-	-	-	-	-	-	-	-	-	-	-	-	-	-	-	-	-	-	-	-	-	-	-	-	-	-
TC4D09		A	A	A	B	A	A	B	B	A	B	A	B	B	A	B	B	B	B	B	A	B	B	B	A	A	-	-	B	B	B	A	A	B	B	A	B	A	B	A	B	A	A	A	A	B	-	A	B
		B	-	B	A	B	B	A	B	A	-	A	A	B	B	B	A	B	B	A	B	B	A	A	B	B	-	B	-	B	A	-	B	B	-	B	A	B	B	A	B	-	A	A	B	B	B	B	A
TC4E09		A	B	A	B	A	B	A	B	B	A	B	A	A	A	B	A	A	B	A	B	A	B	B	B	A	A	A	A	B	B	B	B	A	B	A	A	B	A	B	A	A	A	A	B	B	B	A	B
		B	B	B	B	A	A	A	A	A	A	A	A	A	A	A	B	A	B	A	B	A	B	A	A	B	A	B	A	A	B	A	A	B	A	B	B	A	A	A	A	B	A	B	A	A	B	B	A
TC4F02		A	A	A	B	A	A	A	A	A	-	A	A	A	A	A	A	B	A	A	A	A	B	A	A	A	A	B	A	A	A	A	A	A	A	A	A	A	B	-	B	A	B	B	A	B	B	A	B
		A	B	B	B	B	-	B	B	A	A	B	A	B	B	B	B	B	B	A	B	A	B	B	B	A	A	A	B	A	B	B	B	A	A	B	B	B	B	A	A	A	A	B	B	B	A	B	B
TC4F12		B	B	A	A	B	B	A	B	B	A	B	A	A	B	A	B	A	A	B	B	B	B	A	A	B	A	B	A	A	B	B	A	A	B	A	B	B	A	B	A	A	A	A	B	A	A	B	A
		A	A	A	A	A	B	A	A	A	A	B	A	A	A	A	B	B	B	A	B	A	A	A	A	-	B	B	B	A	A	B	-	B	A	A	B	B	B	B	B	B	A	B	B	B	A	B	-
TC4G02		B	B	A	A	B	B	B	A	B	B	A	A	A	A	A	A	A	B	B	B	B	B	B	B	B	B	A	B	B	A	A	A	B	B	A	B	B	B	A	A	B	B	B	B	A	B	A	B
		-	-	-	-	-	-	-	-	-	-	-	-	-	-	-	-	-	-	-	-	-	-	-	-	-	-	-	-	-	-	-	-	-	-	-	-	-	-	-	-	-	-	-	-	-	-	-	-
TC4G10		B	B	A	B	B	B	B	A	B	B	B	B	B	B	B	A	B	B	A	A	B	A	B	B	B	A	B	B	B	B	B	B	A	B	B	B	A	B	B	A	A	B	A	B	B	A	B	B
		B	A	B	B	B	B	A	B	B	B	A	A	A	A	B	B	A	B	A	B	A	B	B	A	B	B	B	B	B	A	B	A	B	B	A	A	B	A	B	B	A	B	B	A	-	B	A	A
TC4H02		B	-	B	A	A	B	A	A	B	A	-	A	B	B	B	A	B	B	B	A	A	B	A	A	B	B	A	B	B	A	A	B	A	B	B	B	A	A	B	-	A	A	B	A	A	B	A	B
		-	-	-	-	-	-	-	-	-	-	-	-	-	-	-	-	-	-	-	-	-	-	-	-	-	-	-	-	-	-	-	-	-	-	-	-	-	-	-	-	-	-	-	-	-	-	-	-
TC5A06		-	-	-	-	-	-	-	-	-	-	-	-	-	-	-	-	B	A	A	A	A	A	A	B	A	B	A	A	A	-	B	A	B	A	A	A	A	B	B	A	A	B	B	A	B	B	A	B
		A	-	A	B	A	B	A	A	B	B	B	A	A	A	B	B	B	B	-	B	A	B	A	A	A	A	A	B	A	B	A	A	B	B	A	B	A	B	B	B	B	B	A	A	A	A	B	A
TC5A07		A	B	A	A	A	-	A	A	A	A	A	A	A	A	A	A	B	-	A	-	A	B	A	B	A	A	B	A	B	-	A	B	B	A	B	A	A	B	B	B	A	A	A	A	A	A	B	A
		A	A	A	B	A	B	A	B	A	B	A	A	A	A	B	B	B	A	A	A	B	A	B	B	A	A	B	B	B	A	A	B	A	B	A	A	B	A	A	A	A	B	A	B	B	A	A	B
TC5D06		B	A	A	B	B	B	A	B	B	A	A	B	B	B	A	A	B	A	A	A	A	A	B	A	A	A	B	B	B	B	A	B	B	A	A	A	A	A	A	B	B	A	A	A	A	B	A	B
		-	-	-	-	-	-	-	-	-	-	-	-	-	-	-	-	-	-	-	-	-	-	-	-	-	-	-	-	-	-	-	-	-	-	-	-	-	-	-	-	-	-	-	-	-	-	-	-
TC6E01		A	A	A	A	A	A	B	B	B	B	B	B	A	A	A	B	A	B	A	A	A	A	A	A	B	A	A	A	A	A	B	B	A	B	A	B	A	A	B	B	B	B	B	A	A	B	B	B
		-	-	-	-	-	-	-	-	-	-	-	-	-	-	-	-	-	-	-	-	-	-	-	-	-	-	-	-	-	-	-	-	-	-	-	-	-	-	-	-	-	-	-	-	-	-	-	-
TC6H03		A	B	B	B	A	B	B	B	B	A	A	B	A	A	B	A	B	B	B	A	B	A	A	A	A	B	A	B	B	B	A	A	B	B	A	A	A	A	A	B	A	A	B	B	B	B	B	B
		A	A	A	B	A	A	A	A	A	A	B	A	A	A	A	A	A	A	A	B	A	A	B	A	B	B	A	A	A	B	B	A	B	A	A	B	B	B	B	B	B	B	B	B	B	B	A	B
TC7C06		B	B	A	B	B	B	B	B	B	B	A	A	B	B	B	B	B	B	B	B	B	B	A	A	A	A	A	B	B	B	A	B	A	B	A	B	B	B	A	B	A	B	A	A	B	B	B	A
		-	-	-	-	-	-	-	-	-	-	-	-	-	-	-	-	-	-	-	-	-	-	-	-	-	-	-	-	-	-	-	-	-	-	-	-	-	-	-	-	-	-	-	-	-	-	-	-
TC7E04		A	-	B	B	A	B	A	A	B	A	-	A	B	A	A	B	B	A	A	A	A	B	B	B	B	B	B	B	B	B	B	B	B	A	B	B	A	B	B	B	B	B	B	A	B	B	B	B
		-	-	-	-	-	-	-	-	-	-	-	-	-	-	-	-	-	-	-	-	-	-	-	-	-	-	-	-	-	-	-	-	-	-	-	-	-	-	-	-	-	-	-	-	-	-	-	-
TC7H11		A	A	A	A	A	A	A	A	A	A	A	A	A	A	A	A	A	A	A	A	A	B	B	A	A	A	B	A	B	A	A	A	A	A	B	B	A	B	B	A	A	A	B	A	B	A	A	B
		A	B	B	A	A	B	B	B	A	A	A	A	A	A	B	A	A	A	A	A	B	A	-	B	A	B	B	A	A	A	A	A	B	A	B	B	A	A	B	A	A	A	A	A	B	A	A	B
TC9B08		B	A	B	B	B	B	B	B	B	A	A	B	B	B	B	A	A	-	B	A	B	B	B	A	A	B	A	A	B	A	A	B	A	B	B	B	B	B	A	A	A	A	A	A	B	B	A	A
		B	A	A	B	-	A	B	B	B	A	B	B	A	A	B	A	B	A	A	A	B	A	A	B	A	A	A	A	B	A	A	A	A	-	A	A	A	B	B	B	A	A	A	A	A	A	B	-
TC9F04		-	-	B	B	A	A	A	A	A	A	A	B	B	B	A	A	A	A	B	B	B	A	A	A	A	A	A	B	B	B	B	A	A	A	B	B	B	A	B	A	A	A	A	A	B	A	B	B
		B	A	B	A	B	A	A	A	A	A	A	B	A	A	A	B	B	A	A	A	A	B	B	B	A	B	A	B	B	A	A	B	B	A	A	A	B	B	B	A	A	A	A	B	B	A	B	A
TC9F10		A	B	B	B	A	B	B	B	B	A	A	B	A	A	B	A	B	B	B	A	B	A	A	A	A	B	A	B	B	B	A	A	B	B	A	A	A	A	A	B	A	A	B	B	B	B	B	B
		A	A	A	B	A	A	A	A	A	A	B	A	A	A	A	A	A	A	A	B	A	A	B	A	B	B	A	-	A	B	B	A	B	A	A	B	B	B	B	B	B	B	B	B	B	B	A	B
TC9H09		B	B	A	B	B	B	-	A	B	B	B	A	B	B	B	A	B	B	-	-	B	A	B	-	B	B	B	A	-	B	B	A	A	B	B	A	A	B	B	B	A	B	A	B	-	A	B	A
e) Genotype scores of RIL individuals in the population RIL-5
Marker loci		Segregation data
AC3D07		A	A	A	B	A	A	A	A	A	B	A	A	A	B	A	A	A	B	B	B	A	A	A	A	B	B	A	B	B	B	B	A	A	A	B	A	B	A	-	A	A	B	A	A	B	A	A	B
GM1000		A	A	B	A	A	B	A	B	A	A	B	A	A	B	B	A	B	A	A	B	B	A	A	B	A	B	A	B	-	B	A	B	B	B	B	B	B	B	B	B	A	A	B	A	A	-	A	A
GM1007		B	A	A	A	B	B	B	A	B	B	B	B	A	B	B	B	A	B	A	A	B	A	A	A	B	B	A	B	B	A	A	B	-	B	A	A	A	A	A	B	A	A	A	B	A	B	B	B
GM1021		A	B	B	B	B	B	A	B	B	A	A	B	A	B	B	A	B	B	A	B	B	B	A	B	B	A	B	B	A	B	B	A	B	B	A	B	B	B	B	B	A	B	B	A	B	B	B	A
GM1062		B	B	B	A	A	A	A	A	A	A	B	-	B	B	B	B	B	A	A	A	B	A	B	B	A	B	B	B	B	B	B	B	B	B	B	A	A	A	A	A	A	A	B	A	B	B	A	A
GM1076		A	A	B	A	A	B	A	B	A	A	B	A	A	B	B	A	B	A	A	B	B	A	A	B	A	B	A	B	B	B	A	B	B	B	B	B	B	B	A	B	A	A	A	A	A	A	A	A
GM1083		-	B	B	B	A	B	B	B	A	B	A	B	B	A	A	B	B	A	A	B	A	B	B	A	-	-	B	A	-	B	A	B	B	B	A	B	B	A	A	A	A	A	A	A	B	A	A	B
GM1090		A	A	B	A	A	A	B	B	A	A	B	B	B	B	A	A	A	B	B	B	B	B	A	B	A	A	A	B	-	-	A	A	A	A	A	A	A	A	A	B	A	A	A	B	A	A	A	A
GM1097		A	B	A	A	B	B	B	A	A	A	A	A	A	B	A	B	A	A	B	B	B	A	B	B	B	A	B	A	A	A	B	B	B	-	B	A	B	B	B	B	B	A	B	B	A	A	B	B
GM1162		A	B	B	A	B	B	A	B	B	A	B	B	A	B	B	A	B	B	A	B	B	A	A	B	B	A	A	B	A	A	A	A	B	B	A	B	A	A	B	A	A	B	B	A	A	B	B	A
GM1291		B	A	B	B	B	B	A	A	A	A	A	A	A	B	A	A	A	A	B	A	A	B	B	B	B	B	A	B	B	B	A	A	A	A	A	A	B	B	A	A	A	A	A	A	A	A	B	B
GM1311		B	B	A	A	A	A	A	A	A	A	A	B	A	-	-	A	B	-	A	A	B	A	A	B	A	A	B	A	A	B	A	A	B	B	B	B	B	A	B	A	A	B	B	A	A	B	A	B
GM1356		B	B	A	A	A	A	B	A	B	B	A	A	B	A	B	B	B	B	B	A	A	A	B	B	A	B	B	A	B	A	A	A	A	A	A	A	A	B	B	A	B	A	B	B	B	B	B	B
GM1357		A	B	B	B	B	B	A	A	B	A	B	A	B	A	B	A	B	A	A	B	A	A	A	A	A	A	A	A	A	A	A	B	A	A	A	A	B	A	A	A	A	A	A	A	A	B	A	A
GM1369		A	B	B	B	A	A	A	A	B	B	B	B	B	B	B	B	A	B	A	B	A	B	A	B	B	B	A	A	B	A	A	A	B	B	A	B	B	B	B	A	B	B	A	B	A	A	A	A
GM1386		A	B	B	B	B	B	A	B	B	A	B	A	A	A	B	A	B	A	A	B	B	A	A	A	B	A	A	B	A	B	B	A	B	B	B	B	B	B	A	B	A	B	A	A	A	A	A	A
GM1391		A	B	B	B	A	A	A	A	B	A	A	B	B	B	B	A	A	B	A	A	A	A	B	B	B	B	B	A	B	A	B	B	B	B	B	A	A	B	A	B	B	B	A	A	B	A	B	A
GM1392		B	B	A	A	A	A	A	B	A	B	B	A	B	A	A	B	B	B	A	A	A	A	A	A	A	A	A	A	A	A	A	B	B	A	A	A	A	A	A	B	A	A	B	B	B	A	B	A
GM1418		A	B	A	A	A	B	B	B	A	A	B	A	B	B	A	B	A	A	B	B	A	B	A	A	A	B	B	A	A	A	A	B	B	B	A	B	B	A	B	A	B	B	B	B	A	A	B	B
GM1445		B	B	B	A	B	A	B	A	A	A	B	A	B	A	B	B	A	B	A	A	B	B	A	A	A	B	A	B	A	A	A	A	A	B	A	B	B	A	A	B	A	A	A	A	A	A	A	B
GM1483		A	B	B	A	A	A	A	A	A	A	A	B	A	A	A	A	A	A	A	A	B	B	A	B	A	B	A	B	B	A	A	A	A	B	B	B	A	B	B	B	B	A	B	B	B	B	A	A
GM1494		A	A	B	A	A	A	A	A	B	B	A	B	A	B	B	B	A	B	A	A	A	B	A	B	B	B	A	A	A	B	A	B	B	B	B	A	A	A	B	A	B	A	B	B	B	B	A	B
GM1502		B	A	B	B	B	B	B	B	B	B	B	B	B	A	B	B	B	A	A	B	B	A	B	B	-	B	B	A	B	B	A	B	A	B	A	B	B	A	A	A	A	A	B	A	A	A	A	B
GM1531		A	A	A	A	A	A	B	A	A	A	B	B	B	B	A	A	A	A	B	B	B	A	B	A	A	A	A	B	B	A	A	A	A	A	A	A	A	A	A	B	B	A	A	A	A	B	A	B
GM1533		A	B	A	A	B	A	B	A	A	A	A	A	B	B	A	B	B	A	B	B	B	B	B	A	B	A	A	B	A	A	B	A	A	B	A	A	B	A	B	B	A	A	B	B	B	B	B	B
GM1536		B	A	A	B	A	B	B	B	A	A	A	A	A	A	A	A	B	A	B	B	B	B	B	A	A	B	B	B	A	A	A	A	A	A	A	B	B	A	A	A	A	A	A	A	A	B	A	A
GM1540		B	A	A	A	A	A	A	A	-	B	B	B	A	A	B	A	A	A	B	A	A	B	B	A	A	B	B	A	-	-	B	A	A	B	A	A	A	B	B	A	B	B	A	B	B	A	B	A
GM1555		A	B	A	B	A	B	A	A	A	B	A	B	A	A	A	A	A	B	A	B	A	B	B	B	B	A	A	A	B	A	B	B	B	B	B	A	A	A	A	A	B	B	A	A	B	A	B	A
GM1562		B	B	A	B	A	A	A	A	A	B	B	A	B	A	B	A	A	A	A	B	B	B	B	B	B	A	A	A	B	A	B	B	A	A	A	A	B	A	A	A	A	A	A	B	A	B	B	A
GM1565		A	B	B	A	B	B	A	A	A	B	A	B	A	A	A	A	A	A	A	A	A	A	B	A	B	B	B	B	B	B	A	B	B	A	B	B	A	B	B	A	B	A	B	B	A	B	A	B
GM1571		B	B	B	A	-	A	-	A	B	B	B	A	B	A	B	B	A	B	A	A	A	B	B	A	A	B	A	A	B	A	A	A	A	A	A	A	A	A	B	B	A	A	A	A	A	A	B	B
GM1572		A	B	B	B	B	B	B	B	B	B	B	B	A	A	B	A	A	B	A	A	A	A	A	A	B	B	A	B	B	A	B	A	B	B	B	B	B	B	A	A	A	A	A	A	A	A	A	A
GM1573		B	B	A	B	B	A	B	A	B	A	A	B	B	B	B	A	B	B	A	B	A	A	A	B	A	A	A	B	B	A	A	A	A	A	A	A	B	A	B	B	A	A	A	A	A	B	A	A
GM1577		B	B	A	B	B	B	B	B	B	B	B	B	A	B	B	B	B	B	A	A	B	B	A	A	B	B	A	B	B	A	A	B	B	B	A	A	A	A	A	B	B	A	B	B	A	B	B	A
GM1603		A	B	A	A	A	A	A	A	A	A	A	B	A	A	A	A	A	A	A	B	B	A	A	B	A	B	A	B	B	A	A	A	A	A	B	A	A	B	B	B	B	B	B	B	B	B	A	A
GM1609		B	A	A	A	B	A	B	B	A	A	A	B	A	A	A	A	A	B	B	A	A	B	B	B	A	B	A	B	B	B	A	A	A	A	B	A	A	B	A	A	A	B	A	A	A	A	B	B
GM1641		A	B	A	B	A	B	A	A	A	B	A	B	-	B	B	A	B	B	A	B	A	B	B	B	B	A	A	A	B	A	A	B	B	B	B	A	A	A	A	A	B	B	A	A	B	A	B	B
GM1717		A	B	A	A	B	A	A	A	A	A	B	B	B	A	B	B	B	A	A	A	A	B	B	B	A	A	B	B	B	A	A	B	B	B	A	A	A	B	B	B	B	A	B	B	A	A	B	B
GM1734		B	B	B	B	B	B	B	B	B	B	B	B	B	B	B	A	A	B	A	A	A	A	A	A	B	B	A	B	B	B	B	B	B	B	B	B	B	B	B	A	A	A	A	A	A	A	A	A
GM1740		A	B	B	A	B	B	B	B	B	B	B	B	A	B	B	A	A	A	A	A	A	A	A	A	B	A	A	B	B	B	B	A	B	B	B	B	B	B	B	B	A	B	A	A	A	A	A	A
GM1745		B	B	B	B	B	B	B	A	B	B	A	B	B	B	B	B	B	B	B	B	B	B	B	A	B	A	A	B	A	A	B	A	A	A	A	A	B	A	A	B	B	A	B	B	B	A	A	A
GM1752		B	A	A	A	A	B	B	B	A	A	B	B	A	A	A	A	A	B	B	A	B	B	A	A	B	B	B	A	A	A	B	A	B	A	A	A	A	A	A	B	B	B	B	B	B	A	A	A
GM1760		A	A	B	A	A	B	B	A	B	B	B	A	A	A	A	A	A	B	A	A	A	A	A	A	B	B	A	B	-	-	B	A	B	A	A	B	B	A	A	B	A	A	B	B	B	B	A	B
GM1771		B	A	A	A	B	B	B	B	A	B	B	B	B	B	A	A	A	A	A	A	A	B	A	A	A	A	A	A	A	A	A	A	A	A	A	A	A	A	A	A	A	A	A	B	A	A	B	B
GM1773		B	B	B	B	B	B	B	B	B	B	B	B	A	B	B	A	B	B	A	A	A	A	A	A	B	A	A	B	B	A	B	A	B	A	A	B	B	B	A	B	A	A	A	B	B	A	A	A
GM1821		A	A	A	B	A	A	A	B	B	B	B	B	A	A	A	A	A	A	B	A	B	B	A	B	B	B	A	B	A	B	A	A	B	A	B	A	A	B	A	A	A	A	A	A	B	A	B	B
GM1867		B	B	A	A	A	A	A	A	A	A	A	A	B	B	A	B	A	A	A	A	B	A	A	B	B	A	A	A	A	B	A	B	B	B	B	A	A	A	B	A	A	B	A	A	A	B	A	B
GM1878		A	A	A	A	B	B	B	A	B	B	B	B	A	B	B	B	A	B	A	A	B	A	A	A	B	B	A	B	B	A	A	B	A	B	A	A	A	A	A	-	-	-	-	-	A	B	B	A
GM1883		B	A	B	B	B	B	A	B	B	B	B	B	A	A	B	B	B	A	B	B	B	B	B	B	-	B	B	A	-	B	A	B	-	B	B	B	B	A	A	A	A	A	B	A	B	A	A	A
GM1902		B	A	B	B	A	B	B	B	B	A	A	B	B	B	B	A	A	B	B	B	B	B	A	A	B	B	A	B	B	B	A	B	A	B	A	B	B	B	B	B	B	B	A	B	B	A	B	B
GM1911		B	A	B	B	A	B	A	B	A	A	A	B	A	B	B	B	A	B	A	A	A	B	A	A	A	A	B	B	A	A	B	B	A	B	A	B	B	B	A	A	A	B	B	A	B	B	A	A
GM1937		B	A	B	A	A	A	B	B	B	B	B	B	B	A	B	A	B	A	B	A	A	A	B	A	B	B	B	A	A	B	B	B	B	B	B	A	B	B	B	A	A	A	A	A	A	B	A	A
GM1949		B	A	A	A	A	A	A	B	B	B	B	A	A	A	B	B	B	B	A	A	B	B	B	A	B	B	A	B	A	B	B	A	A	A	A	A	A	B	B	A	B	B	B	A	B	B	B	B
GM1954		-	A	A	B	A	B	B	B	A	A	A	A	A	-	A	A	B	B	A	B	B	B	B	A	-	B	B	B	-	A	A	A	A	A	A	B	B	B	A	A	A	A	A	A	A	-	A	B
GM1955		A	A	A	B	A	B	A	B	B	B	B	B	A	B	B	-	B	B	B	A	B	A	A	A	B	B	B	B	B	B	B	B	B	B	B	A	A	A	A	B	B	A	B	B	A	B	B	B
GM1958		B	A	A	A	A	A	A	A	A	A	A	A	A	A	A	A	A	A	-	B	A	A	B	B	A	B	A	B	B	A	A	B	B	A	A	B	B	A	A	A	A	A	B	B	B	B	B	B
GM1959		B	B	B	A	A	A	A	A	A	A	B	A	B	A	B	B	A	B	A	A	B	B	B	A	A	B	A	A	A	A	A	A	A	B	A	B	A	A	B	B	A	A	A	A	A	A	B	A
GM1971a		B	A	A	A	B	B	B	B	A	B	B	B	B	B	A	A	A	A	A	A	A	B	A	A	A	A	A	A	A	A	A	A	A	A	A	A	A	A	A	A	A	A	A	A	B	A	A	B
GM1971b		A	A	B	A	A	B	B	B	A	A	A	B	B	B	A	A	B	A	B	A	B	A	A	B	B	A	B	B	-	-	A	A	A	A	B	B	B	A	B	A	B	B	A	B	A	A	B	A
GM1979		A	B	A	A	A	A	A	A	A	A	A	B	A	A	A	A	A	A	A	A	B	B	A	B	A	B	A	B	B	A	A	A	A	A	B	A	A	B	B	B	B	A	B	B	B	B	A	A
GM1986		A	B	B	B	A	B	A	A	B	B	B	A	A	A	A	A	A	B	A	A	A	A	A	B	B	B	B	B	B	B	B	A	A	A	B	B	B	A	A	A	A	B	B	B	B	A	A	B
GM1988		B	A	A	A	B	B	B	A	B	B	B	B	A	A	B	B	A	B	A	B	B	B	B	A	B	B	A	B	-	-	A	B	B	B	A	A	A	A	B	B	A	B	B	B	A	B	B	A
GM1989		B	A	A	A	B	B	B	A	B	B	B	B	A	B	B	B	A	B	A	A	B	A	A	A	A	B	A	B	B	A	A	B	B	B	A	A	A	A	B	B	A	B	B	B	A	A	A	A
GM1991		A	A	A	B	A	A	A	A	A	A	B	A	B	B	A	A	A	A	A	A	A	A	A	A	B	A	A	B	A	A	-	B	A	-	B	A	A	A	B	B	A	A	A	-	A	A	A	A
GM1995		A	A	A	B	A	B	B	A	B	B	B	B	B	A	B	B	A	A	B	B	A	A	A	A	B	A	A	B	B	B	A	B	A	A	A	B	B	B	B	A	B	B	B	A	B	A	A	A
GM1996		B	A	B	B	B	B	A	B	B	B	B	A	B	A	B	B	B	A	A	B	A	A	B	B	-	B	B	A	B	B	A	B	B	B	B	A	A	A	A	A	B	B	B	A	A	A	A	A
GM2009		B	A	A	B	A	B	B	B	A	A	A	A	A	A	A	A	A	A	B	B	B	B	B	A	A	A	B	B	A	A	A	A	A	A	A	B	B	A	A	A	A	A	A	A	A	B	B	-
GM2020		B	A	A	B	A	A	B	B	B	B	B	B	B	B	B	B	B	B	B	B	B	A	A	B	A	A	A	B	A	A	B	A	A	B	A	A	B	A	A	B	A	B	B	B	A	B	B	A
GM2032		B	B	A	B	-	A	A	A	A	A	A	B	B	B	B	B	A	B	A	B	A	A	A	B	A	A	A	B	B	B	A	A	-	B	B	A	A	B	B	B	A	A	B	A	-	A	A	A
GM2053		B	A	B	B	B	B	B	A	A	A	A	A	B	A	A	A	B	A	A	B	B	B	A	B	B	B	A	B	B	B	B	B	A	B	A	B	B	A	A	A	A	A	B	A	B	B	B	B
GM2067		A	A	B	A	A	B	A	-	A	A	B	B	A	A	B	B	B	B	A	B	A	A	A	B	A	B	A	A	B	A	A	B	B	B	B	B	-	B	A	B	A	A	B	A	-	B	A	A
GM2069		B	A	B	B	B	B	B	B	A	A	A	B	A	A	A	B	B	A	B	B	A	B	B	A	B	B	B	A	B	B	A	B	B	B	A	B	B	A	A	B	A	A	A	A	B	A	A	B
GM2079		B	A	A	B	A	B	B	B	A	A	A	A	A	A	A	A	A	A	B	B	B	B	B	A	A	B	B	B	-	-	A	A	A	A	A	B	B	A	A	A	A	A	A	A	B	B	B	B
GM2084		A	B	A	A	A	B	A	A	A	B	A	B	A	A	A	A	A	B	A	B	A	B	B	B	-	-	A	A	B	A	B	B	B	B	B	A	A	A	A	A	B	B	A	A	B	-	B	B
GM2120		A	B	A	B	A	B	A	A	B	A	A	B	A	B	A	B	A	A	A	B	B	A	A	B	A	B	A	B	B	B	B	A	B	B	B	B	A	B	A	B	B	B	B	B	A	B	A	A
GM2206		A	B	A	A	B	A	A	A	A	A	B	B	A	A	A	B	B	A	A	A	A	B	B	B	A	A	B	A	A	A	A	B	B	A	A	A	A	B	B	B	B	A	B	B	A	A	B	A
GM2215		A	B	A	A	B	A	A	A	A	A	B	B	B	A	B	B	B	A	A	A	B	B	B	B	A	A	B	A	B	A	A	B	B	B	A	A	A	B	B	B	B	A	B	B	A	A	B	A
GM2233		A	A	A	A	A	A	B	A	A	A	B	B	B	B	A	A	A	A	B	B	B	A	B	A	A	A	A	B	B	A	-	A	A	A	A	A	B	A	A	A	A	B	B	B	A	-	A	B
GM2246		B	B	B	A	A	B	A	A	A	A	A	B	B	B	A	A	A	A	A	A	B	A	B	A	A	B	A	A	-	B	A	B	B	B	B	A	B	A	B	B	A	B	A	A	A	A	A	B
GM2250		B	B	A	B	-	B	B	A	B	B	B	A	A	A	B	B	B	B	A	B	A	A	B	B	A	B	B	A	-	A	A	B	B	B	B	A	A	B	A	A	A	B	B	A	B	B	B	A
GM2259		B	A	A	A	B	A	A	B	A	B	A	B	B	B	A	B	A	B	A	A	A	B	B	A	A	A	B	B	A	A	B	B	A	B	A	B	B	A	A	A	B	B	B	B	A	B	A	A
GM2265		B	B	B	A	A	A	B	A	B	B	B	A	B	A	B	B	A	B	A	A	B	B	B	A	A	B	A	A	A	A	A	A	A	B	A	A	A	A	B	B	A	A	A	A	A	A	B	B
GM2301		B	A	A	B	A	B	B	B	A	A	A	A	A	A	A	A	A	A	B	B	B	B	B	A	A	B	B	B	A	B	A	A	A	A	A	B	B	A	A	A	A	A	A	A	B	B	B	A
GM2307		B	B	A	A	A	A	A	B	A	B	B	A	A	A	A	A	B	B	A	A	A	A	A	B	A	B	A	A	A	B	B	B	B	A	A	A	A	B	A	A	B	A	A	B	B	B	A	A
GM2308		A	A	B	A	B	B	A	A	A	A	A	A	A	A	A	A	A	A	A	A	A	A	A	A	A	A	B	B	B	B	B	B	B	A	B	B	A	B	B	A	A	A	A	B	A	A	A	B
GM2313		B	B	A	A	A	A	A	A	A	A	A	B	B	A	B	B	B	A	A	A	B	A	B	B	A	B	B	A	A	B	A	B	B	B	B	B	B	A	A	A	A	B	B	B	B	B	A	B
GM2350		B	A	A	A	A	A	B	B	A	A	A	A	A	A	B	A	A	A	A	A	A	A	A	A	B	A	A	B	-	-	B	B	B	A	B	A	B	A	B	A	A	A	A	A	A	A	A	A
GM2407		B	A	A	A	B	A	A	B	A	A	A	B	A	B	B	B	A	B	B	A	A	B	B	A	A	B	B	B	B	A	B	B	A	A	B	B	B	A	B	A	B	B	B	A	A	A	B	B
GM2444		A	A	A	B	B	B	B	B	A	A	B	A	B	B	A	A	B	A	B	A	A	B	A	A	B	B	A	B	B	B	B	B	B	B	B	A	A	A	B	B	A	A	B	B	A	A	A	B
GM2480		B	B	A	A	A	A	A	A	A	A	A	B	B	B	A	A	A	A	A	A	B	A	A	A	A	A	A	A	A	B	A	B	B	B	B	A	A	A	B	A	A	B	B	B	A	B	A	B
GM2481		B	B	B	A	A	A	A	A	B	B	B	A	B	A	B	B	A	B	A	A	A	B	B	A	B	B	A	A	B	A	A	A	A	A	A	A	A	A	B	B	A	A	A	A	A	-	B	-
GM2482		B	B	B	A	A	A	A	A	B	B	B	A	B	A	B	B	A	B	A	A	A	B	B	A	A	B	A	A	B	-	A	A	A	A	A	A	A	A	B	B	A	A	A	A	A	A	B	A
GM2504		A	B	B	A	A	B	A	A	B	B	B	A	A	A	A	A	A	B	A	A	A	A	A	B	A	B	B	B	B	B	B	A	A	A	B	B	B	A	A	A	A	A	B	B	A	A	A	A
GM2531		A	B	A	B	A	B	A	A	A	A	B	B	A	B	B	B	A	A	A	B	A	B	A	B	A	A	B	A	B	B	A	B	B	B	B	B	B	A	B	B	B	A	A	A	B	B	A	A
GM2536		B	B	B	B	A	A	A	A	B	B	B	A	A	A	A	A	B	B	A	A	A	B	A	A	B	B	B	A	B	B	B	A	A	A	A	B	B	A	A	A	B	A	B	B	B	A	A	B
GM2589		B	B	A	A	A	A	A	A	A	A	A	A	B	B	A	A	A	A	A	A	B	A	A	B	B	A	A	A	A	B	A	B	B	B	B	A	A	A	B	A	A	B	A	A	A	B	A	A
GM2589		B	B	B	A	A	A	B	A	B	B	B	A	B	A	B	B	A	B	A	A	B	B	B	A	A	B	A	A	-	A	-	A	A	B	A	A	-	A	B	B	A	A	A	A	A	A	B	A
GM2602		A	B	A	A	A	B	B	A	A	A	B	A	B	B	A	A	B	B	B	A	A	B	A	B	A	B	A	A	A	A	A	A	A	A	B	B	B	A	A	B	B	A	B	A	B	B	B	B
GM2603		A	B	A	A	A	-	B	A	A	A	B	A	B	B	A	A	B	B	B	A	A	B	A	B	A	B	A	A	B	A	A	A	A	A	B	B	B	A	A	B	B	A	B	A	B	B	B	B
GM2605		A	A	B	A	A	B	A	B	A	A	B	A	A	B	B	A	B	A	A	B	B	A	A	A	A	B	A	B	B	A	A	B	B	B	B	B	B	B	A	B	A	A	B	A	A	B	B	A
GM2637		B	B	B	A	A	A	A	A	A	A	B	B	B	B	B	B	B	A	A	A	B	A	B	B	A	B	B	A	A	B	B	B	B	A	B	B	B	A	A	A	A	B	B	B	A	A	A	A
GM2638		B	B	B	A	A	A	A	A	A	A	B	B	B	B	B	B	A	A	A	A	B	A	B	B	A	B	B	A	A	B	A	B	B	B	B	B	B	B	A	A	A	B	B	B	A	B	A	A
GM2669		B	A	B	A	A	A	A	B	B	B	A	A	B	A	A	B	B	B	A	A	A	A	B	A	A	B	A	A	B	B	A	B	B	A	B	A	A	B	A	A	B	A	A	B	B	B	B	A
GM2687		B	B	A	B	B	A	B	A	B	A	A	B	B	B	B	A	B	A	A	A	A	B	A	A	B	B	A	B	A	A	A	B	B	B	B	A	B	B	B	B	A	A	A	A	A	A	B	A
GM2689		A	B	A	A	A	B	A	A	A	A	A	A	A	A	A	A	A	B	A	A	A	A	B	B	B	B	B	B	B	B	B	A	A	A	B	B	B	A	A	A	A	A	B	B	B	B	B	B
GM2690		A	B	A	A	A	B	A	A	A	-	A	A	A	A	A	A	A	A	-	A	A	A	B	B	A	B	B	B	B	B	B	A	B	A	A	B	B	A	A	A	A	A	A	B	B	B	B	B
GM2724a		B	A	A	A	B	B	B	B	A	B	B	B	B	B	A	A	A	A	A	A	A	B	A	A	A	A	A	A	-	-	A	A	A	A	A	A	A	A	A	A	A	A	A	B	A	A	A	B
GM2724b		A	B	B	A	A	B	B	B	A	A	A	B	B	B	A	B	B	A	B	B	B	A	A	B	B	A	B	B	A	A	A	A	A	A	B	B	B	A	B	B	B	B	B	B	B	B	B	B
GM2730		A	B	B	A	B	B	A	B	B	A	B	B	A	B	B	A	B	B	A	B	B	B	A	B	B	A	B	B	A	A	B	B	B	B	A	A	B	B	A	B	A	B	B	B	A	B	B	B
GM2746		A	B	B	B	A	B	A	A	B	B	B	A	A	A	A	A	A	B	A	A	A	A	A	B	B	B	B	B	B	B	B	A	A	A	B	B	B	A	A	A	A	A	B	B	B	B	A	B
GM2754		B	B	B	B	B	B	A	A	B	A	A	A	A	A	A	B	B	B	B	B	B	B	B	B	A	B	A	A	A	B	A	A	B	B	A	A	A	B	A	A	B	A	B	B	B	B	B	B
GM799		B	A	B	A	A	A	A	B	B	B	A	A	B	A	A	A	B	B	A	B	A	A	B	B	A	A	A	A	A	A	A	B	B	A	B	A	A	B	A	B	A	A	A	B	B	B	A	A
GM822		B	A	A	B	B	B	B	B	B	B	A	A	B	B	B	B	B	A	B	B	B	B	B	B	B	B	B	B	A	A	B	B	B	A	B	B	B	B	B	B	B	B	A	A	A	B	B	B
GM840		A	B	B	A	B	B	B	B	B	B	B	B	A	B	B	A	B	B	A	B	A	B	A	B	B	A	A	B	A	B	B	A	B	A	A	B	B	A	B	B	A	A	A	A	B	B	B	A
GM884		A	B	B	A	B	B	A	B	A	A	B	A	A	B	A	A	B	A	A	A	A	A	A	A	B	A	A	B	A	B	B	A	B	B	A	A	A	A	B	B	A	A	B	A	A	A	A	A
GM955		A	B	B	A	B	B	A	B	B	A	B	B	A	B	B	A	B	B	A	A	A	B	A	A	B	A	A	B	A	B	B	A	B	B	A	B	B	A	B	B	A	B	A	A	A	B	B	A
IPAHM103		B	A	A	B	A	B	-	B	A	A	A	B	A	A	A	A	B	A	B	B	B	B	B	A	A	B	B	B	A	A	A	A	A	A	A	-	B	A	A	A	A	A	A	A	A	B	B	B
IPAHM105		B	B	B	A	B	A	-	A	B	B	B	A	B	A	B	B	-	B	A	A	B	B	B	A	A	B	A	A	B	A	A	A	A	A	A	A	A	A	B	B	A	A	A	A	A	B	B	B
IPAHM108		B	B	B	B	B	A	A	A	B	B	B	A	B	A	B	B	-	A	B	A	B	B	A	B	B	B	B	A	-	B	A	A	A	A	A	A	A	A	B	B	A	B	A	B	A	A	A	A
IPAHM121		A	B	B	A	A	A	-	A	A	A	B	A	B	B	A	A	A	-	A	A	A	B	B	A	A	B	A	A	B	B	A	A	A	B	A	-	A	A	A	B	A	B	A	A	-	-	-	A
IPAHM165		A	A	A	B	A	B	B	A	A	A	B	A	B	B	A	A	A	A	B	A	A	A	A	A	B	B	A	B	A	B	B	B	B	B	B	A	A	A	B	B	A	A	B	B	A	A	A	B
IPAHM171C		A	B	A	A	A	B	A	A	A	A	B	A	A	B	A	A	A	A	B	A	A	B	A	B	B	B	B	B	A	A	B	B	B	A	B	B	A	A	B	A	B	A	B	A	B	A	B	B
IPAHM176		B	A	A	B	A	B	A	A	A	A	B	B	A	A	B	B	A	B	A	A	A	B	A	B	A	B	B	A	B	B	B	A	A	A	B	B	B	B	B	A	B	A	A	A	B	B	B	A
IPAHM23		B	B	A	B	A	B	B	B	A	A	B	B	B	B	B	B	A	A	A	B	A	B	A	B	A	A	B	A	B	B	A	B	B	B	B	B	B	B	B	B	B	A	A	A	B	B	A	A
IPAHM272		A	A	A	B	A	A	A	A	A	A	A	B	A	B	B	B	A	A	A	A	B	B	A	A	A	A	A	B	-	B	A	B	A	B	A	B	B	A	A	A	B	B	B	B	B	A	B	A
IPAHM282		A	A	A	B	A	A	B	B	A	A	A	B	A	-	B	-	B	A	A	A	-	B	A	A	A	A	A	B	A	B	A	B	A	B	A	B	B	A	-	A	B	B	B	B	B	A	B	B
IPAHM287		A	A	A	A	A	B	B	A	A	B	B	B	B	A	A	A	A	B	B	B	B	B	A	B	A	A	A	A	B	A	A	A	A	A	A	A	A	A	A	B	A	A	A	B	A	A	A	A
IPAHM295		B	B	B	B	A	B	A	A	A	A	B	B	B	A	B	B	B	B	B	B	B	B	A	B	B	B	B	A	B	B	B	B	B	A	B	A	A	B	A	B	B	B	B	B	B	B	B	B
IPAHM352		A	B	A	A	A	B	A	A	A	B	A	B	A	A	A	A	A	B	A	B	A	B	B	B	B	B	A	A	B	A	B	B	B	B	B	A	A	A	A	A	-	B	A	A	B	B	A	A
IPAHM356		A	A	A	A	B	B	B	A	B	B	B	B	A	B	B	B	B	B	A	A	B	B	A	A	B	B	A	B	B	A	A	B	B	B	A	A	A	A	A	B	B	A	B	B	A	B	B	B
IPAHM395		B	B	B	A	A	A	A	A	A	A	A	A	B	B	A	A	-	A	A	A	B	A	B	B	B	B	A	A	A	B	A	B	B	B	-	A	B	A	B	A	A	B	B	B	B	B	A	B
IPAHM407C		A	A	A	A	B	B	B	B	A	A	B	A	B	-	-	-	B	A	B	A	A	B	B	A	B	B	A	B	A	A	-	B	B	B	-	-	A	A	B	B	A	A	B	B	A	A	A	B
IPAHM475		A	B	A	A	A	A	A	A	A	A	A	B	B	B	B	B	A	A	A	B	A	A	A	B	A	A	A	A	B	A	A	A	B	B	B	B	B	A	B	B	A	A	A	A	A	A	A	B
IPAHM524		A	A	A	B	B	B	B	B	A	A	B	A	A	B	A	A	B	A	A	A	A	A	A	A	B	A	A	-	B	B	B	B	B	B	A	A	A	A	B	B	B	A	B	B	A	A	A	B
IPAHM531		B	A	A	B	-	B	-	-	A	A	B	B	A	B	B	B	A	B	A	B	A	-	A	B	A	-	B	A	B	B	A	A	A	A	B	-	B	B	B	B	B	A	A	A	B	B	B	-
IPAHM606		A	B	B	B	A	B	A	A	B	B	B	A	A	A	B	A	A	B	A	A	A	A	B	B	B	B	B	B	B	B	B	A	A	A	B	B	B	A	A	B	A	A	A	B	B	B	A	A
IPAHM75		A	B	A	A	A	B	A	A	A	B	A	B	A	-	B	A	A	B	A	-	A	B	B	B	B	A	A	A	B	A	B	B	B	B	B	A	A	A	A	A	B	B	A	A	B	A	B	A
PM137		A	A	A	B	B	B	A	A	A	B	B	A	B	B	A	A	A	A	B	A	A	A	A	A	B	B	A	B	A	B	B	B	B	B	B	A	A	A	B	B	A	A	B	B	B	A	A	B
PM179		B	A	A	A	A	B	B	A	B	B	B	B	A	B	B	B	A	B	A	A	B	B	A	A	B	B	A	B	B	A	A	B	A	B	A	A	A	A	A	B	A	A	B	B	A	B	B	A
PM183		A	B	A	B	A	B	-	B	A	A	A	B	A	B	B	A	-	A	A	A	B	B	A	B	A	B	A	B	B	A	A	B	-	B	B	-	B	A	B	A	B	B	A	B	B	A	B	B
PM36		A	A	A	B	-	A	-	-	A	A	A	B	A	-	B	A	-	A	A	A	A	B	A	-	-	B	A	B	A	B	A	B	A	B	A	-	B	A	-	A	B	B	B	B	B	A	B	B
PM418		A	B	A	B	B	B	B	B	A	A	A	B	B	B	B	A	B	A	A	B	B	B	A	B	B	B	A	B	B	A	A	B	B	B	B	B	B	A	B	A	B	B	B	B	B	B	B	B
PM433		A	B	B	A	A	A	-	A	A	A	A	A	B	A	A	A	B	A	A	B	A	-	A	B	B	-	B	B	B	B	A	A	B	A	B	-	B	A	A	A	A	A	B	B	B	B	A	A
PM499		A	A	B	B	B	A	B	B	A	A	A	B	B	B	B	B	A	B	A	A	A	B	A	A	B	B	A	B	A	B	B	B	B	B	A	B	B	B	B	B	B	B	A	A	A	A	B	A
PM675		B	B	A	B	A	B	B	B	A	A	B	B	B	B	B	B	A	A	A	B	A	B	A	B	A	A	B	A	B	B	A	B	B	B	B	B	B	B	B	B	B	A	A	A	B	B	A	A
PM73		A	A	B	B	B	A	-	B	A	A	A	A	B	B	A	B	A	B	A	B	A	B	A	A	-	A	A	B	B	B	B	B	B	B	A	B	B	B	B	A	B	B	A	A	-	A	A	A
RN16F05		A	A	A	B	B	B	-	B	B	B	B	B	A	B	B	B	B	B	B	B	B	B	A	A	B	B	A	B	B	A	A	B	-	B	A	-	A	A	A	B	B	A	A	B	A	B	B	B
RN19A01		B	B	B	B	B	-	-	A	A	A	A	B	B	-	A	B	A	A	B	B	-	B	B	B	B	-	A	A	B	B	A	A	B	A	B	A	A	A	B	A	B	A	A	A	B	A	B	B
S108		A	B	A	A	A	B	B	B	A	A	A	A	A	B	A	A	A	A	A	A	A	A	A	A	B	B	B	B	A	A	B	B	B	A	A	B	B	A	B	B	B	A	B	A	A	A	B	B
S109		B	B	A	A	A	A	A	A	A	A	B	A	B	B	A	A	A	A	A	A	B	A	A	B	B	A	A	B	A	B	A	B	B	B	B	A	A	A	B	A	A	B	A	A	B	B	A	B
seq11G07		A	B	A	A	B	B	B	A	A	A	A	A	A	B	B	A	A	A	A	B	A	A	B	A	B	B	B	A	A	B	B	B	B	B	A	B	A	A	A	A	A	B	A	B	A	A	A	A
seq13A07		B	A	A	A	A	A	B	B	A	B	B	B	B	B	A	A	A	B	B	B	B	B	B	A	A	A	A	B	B	A	A	B	A	B	A	A	A	A	A	B	A	A	A	B	A	A	A	A
seq13E06		A	B	A	A	A	A	A	A	A	A	A	B	A	A	B	B	B	A	A	B	A	B	B	B	A	A	A	A	B	A	B	B	B	A	B	A	A	B	B	B	B	A	A	B	B	A	B	B
seq14H06		-	B	A	A	A	A	B	A	A	A	A	B	A	A	A	A	A	A	A	B	B	A	A	B	A	B	A	B	B	A	A	A	A	A	B	A	A	B	B	B	B	B	B	B	B	B	A	A
seq15C12		B	B	B	A	A	A	A	A	A	A	B	A	A	B	A	B	A	A	B	A	A	B	B	A	A	B	A	A	B	B	A	A	A	B	A	A	A	B	B	B	A	A	A	A	A	A	B	A
seq16C06		A	B	B	A	B	B	A	B	B	B	B	A	B	B	B	A	B	B	A	A	A	A	A	B	B	B	B	B	B	A	B	B	B	B	B	A	B	B	A	A	A	B	B	A	A	A	A	B
seq16G08		A	B	A	A	A	B	B	B	A	A	B	A	B	B	A	A	B	B	B	A	A	B	A	B	B	A	A	A	B	A	A	A	B	A	B	A	B	A	A	B	A	A	B	A	B	B	A	B
seq17F06		B	B	B	A	A	A	B	A	B	B	B	A	B	A	B	B	-	B	A	A	B	B	B	A	A	B	A	A	B	A	A	A	A	B	A	A	A	A	A	B	A	A	A	A	A	A	B	-
seq18A05		A	B	A	A	B	A	A	A	A	B	B	B	B	A	B	B	B	A	A	A	A	B	B	B	A	A	B	A	B	A	A	B	B	B	A	A	A	B	B	B	B	A	A	A	A	B	B	A
seq18E07		B	A	B	B	B	B	A	A	B	A	B	A	A	A	B	B	A	B	-	A	B	B	A	A	A	A	B	A	B	A	A	A	A	A	B	B	B	B	B	B	B	B	A	A	B	B	A	B
seq18G01		B	B	B	A	A	A	A	B	B	B	A	B	A	-	A	B	A	B	B	A	A	B	B	A	A	B	A	B	A	A	B	B	A	B	A	B	B	A	A	A	A	B	B	A	A	A	B	B
seq19A05		A	A	A	B	-	B	-	-	A	A	B	A	B	-	A	-	-	A	-	A	-	-	A	A	B	B	A	B	-	B	B	B	B	-	B	-	-	-	B	-	-	-	-	-	A	A	A	B
seq19B01		B	B	A	A	B	A	A	B	B	B	A	B	A	B	B	B	A	B	A	A	A	B	A	A	A	A	A	B	B	A	A	B	A	B	A	A	B	A	B	A	B	B	B	B	A	B	B	B
seq19D06		A	A	A	A	A	A	-	A	A	A	A	B	A	B	A	B	A	A	A	A	-	B	-	B	A	-	A	A	-	B	A	B	A	B	A	B	A	A	A	A	B	-	A	A	-	-	A	A
seq19D09		A	A	A	B	A	A	A	A	B	A	A	B	A	-	A	A	B	-	B	A	A	A	B	B	B	A	A	A	B	A	B	A	A	A	B	-	B	A	B	A	B	B	A	B	B	A	A	B
seq1B09		A	A	B	B	B	A	B	B	A	A	A	A	B	B	A	B	A	B	A	A	A	B	A	A	B	B	A	B	A	B	B	B	B	B	B	B	B	B	B	B	B	B	A	A	A	A	A	A
seq2B10		A	B	B	B	B	B	B	A	B	B	B	A	A	A	B	B	B	A	B	A	B	B	B	B	A	B	B	A	A	B	B	A	A	A	A	B	B	A	A	A	A	A	B	A	B	A	A	A
seq2D12B		A	B	B	B	B	A	-	A	A	A	A	-	A	B	A	A	A	A	A	A	A	B	A	-	A	A	B	A	A	B	A	A	A	A	A	-	B	A	A	B	B	B	A	-	A	B	A	A
seq2E06		A	B	A	A	B	A	A	B	A	A	B	B	A	A	B	B	B	A	A	B	A	A	B	B	B	B	A	B	B	A	B	B	B	B	B	A	A	B	A	B	A	B	B	A	A	A	A	A
seq3F05		B	B	B	B	B	B	-	A	B	B	B	A	B	A	B	B	B	A	A	A	B	B	B	B	B	B	B	A	B	B	B	A	-	B	A	-	B	A	A	B	B	A	B	A	B	-	A	-
seq4E08		A	A	A	A	A	A	-	B	A	A	A	B	B	-	A	B	-	B	A	A	A	B	A	A	A	B	A	B	A	B	B	B	B	B	A	-	B	B	B	A	B	B	-	A	A	A	B	A
seq5D05		A	B	B	A	A	B	A	B	A	A	B	A	A	A	B	B	B	A	A	B	A	A	A	B	A	B	A	A	B	B	A	B	B	B	B	B	A	A	A	B	B	A	B	A	A	B	A	A
seq7H06		A	A	A	B	A	B	-	A	A	A	B	B	A	B	B	B	A	A	A	B	A	A	A	B	A	A	B	A	-	B	A	B	B	B	B	-	B	A	B	B	B	A	A	A	A	A	A	A
seq8D09		B	B	A	B	A	A	B	B	B	A	A	B	B	B	B	A	A	B	A	B	A	A	A	B	A	A	B	B	B	A	B	B	A	B	A	A	A	A	B	A	B	B	B	A	A	B	B	B
TC0A01		B	A	B	B	B	B	B	B	B	B	A	A	A	B	A	A	A	B	B	B	-	A	A	A	B	B	A	B	B	B	B	A	A	A	B	B	B	A	A	A	A	B	A	A	B	B	A	B
TC11A04		A	A	A	B	A	B	A	B	A	A	B	A	A	B	B	A	A	A	B	A	A	A	A	A	B	A	A	B	A	A	B	B	B	B	B	A	A	B	B	A	A	A	A	B	A	A	A	B
TC11B04		A	A	A	B	A	A	B	A	A	A	A	B	A	A	B	A	B	A	A	A	A	B	A	B	A	A	A	B	B	A	A	B	A	B	B	B	B	A	A	A	B	B	B	B	A	A	B	B
TC11F12b		A	A	A	A	B	B	A	B	A	A	B	A	A	B	A	A	A	A	B	B	A	A	-	B	A	B	A	B	B	A	B	B	B	B	B	A	A	B	B	B	B	A	B	A	A	B	B	A
TC11H06		B	B	B	A	A	A	B	A	B	B	B	A	B	B	B	B	A	B	A	A	A	B	B	A	B	B	A	A	A	A	A	A	A	B	A	A	A	A	A	B	A	A	A	A	A	B	A	B
TC1B02		B	-	B	B	B	A	A	A	B	B	B	A	A	B	B	B	A	B	B	A	B	B	A	-	-	-	B	A	B	A	A	B	-	A	B	B	B	B	B	B	B	B	A	A	A	B	A	B
TC1B04		B	B	B	B	A	B	B	A	B	B	B	A	B	A	A	A	A	A	A	A	A	B	A	A	A	B	A	A	A	B	A	A	A	A	A	B	A	A	A	B	A	A	-	A	A	A	A	A
TC1D02		B	A	B	B	A	B	A	B	A	A	A	B	B	B	B	B	A	B	B	A	A	B	A	A	A	A	A	B	B	A	B	B	A	B	A	B	B	B	B	A	B	B	A	B	B	B	A	B
TC1D12		A	A	-	A	A	A	A	A	A	A	A	B	A	B	A	-	A	A	A	A	-	B	A	B	B	A	A	A	B	B	A	A	B	B	A	A	B	A	A	A	B	B	B	B	B	A	B	B
TC1G04		A	A	A	A	A	B	B	A	A	A	A	B	A	-	A	-	A	B	A	-	A	B	B	B	A	A	A	A	B	A	A	B	B	B	-	A	-	B	A	A	B	A	A	B	B	A	A	B
TC2B09		B	A	A	-	-	B	-	A	B	B	B	B	-	B	B	B	A	B	A	A	B	B	A	A	B	B	A	B	B	A	A	B	-	-	A	-	A	A	A	B	A	A	B	B	A	B	B	A
TC2C07		A	B	B	-	B	-	-	B	B	A	B	A	A	B	B	-	B	B	B	B	A	B	B	B	B	B	B	B	B	B	B	B	A	B	B	-	B	B	B	B	B	B	B	B	B	B	B	B
TC2D08		A	B	A	A	A	A	B	A	B	A	A	B	A	A	A	A	A	A	A	A	B	B	A	B	A	B	A	B	B	A	A	A	A	B	A	A	A	B	A	B	A	A	B	B	B	B	A	A
TC2E05		A	B	A	-	-	A	B	-	B	B	B	B	B	-	A	A	-	A	B	B	A	B	A	B	B	A	B	B	B	A	-	A	-	A	B	B	B	A	A	-	A	B	B	A	B	B	A	B
TC2G05		A	B	A	A	B	A	-	B	A	A	B	A	A	A	B	A	-	-	A	B	B	A	-	B	B	B	A	B	B	B	B	B	B	B	B	-	B	B	B	B	B	B	B	A	A	B	A	A
TC3A12		B	A	A	A	-	B	-	A	B	B	B	B	A	B	B	B	A	B	A	A	B	B	A	A	B	B	A	B	B	A	A	B	-	B	A	A	A	A	A	B	A	A	B	B	A	B	B	-
TC3E02		B	A	A	A	B	-	A	B	A	A	A	B	A	A	A	A	A	B	A	A	A	B	B	B	A	B	B	A	A	-	A	A	A	A	B	B	B	A	A	B	A	B	A	A	A	A	B	A
TC3E05		A	B	A	A	B	B	A	-	A	A	A	B	A	A	B	B	B	B	A	B	A	A	A	B	A	A	B	A	B	B	A	A	-	-	B	B	B	B	B	B	B	A	A	A	-	A	A	B
TC3H07		A	A	A	B	B	B	B	B	A	A	B	A	B	B	A	A	B	A	B	A	A	B	A	A	B	B	A	B	B	B	B	B	B	B	B	A	A	A	B	B	A	A	B	B	A	A	A	B
TC3H07a		A	A	A	A	B	A	A	A	A	A	A	A	A	B	A	A	A	A	A	A	A	A	B	B	B	A	B	A	A	A	B	B	B	B	B	B	B	B	B	B	B	B	B	B	A	A	A	A
TC4F10		-	A	B	B	B	B	-	B	B	B	B	A	B	B	B	B	B	B	B	-	-	B	B	A	B	A	A	-	A	B	B	B	-	B	A	-	B	A	A	A	A	B	A	A	A	A	B	B
TC4F12		B	B	A	A	B	B	B	A	A	A	A	A	A	B	B	A	A	A	A	B	A	A	B	A	A	B	B	B	A	B	B	B	A	B	A	A	A	A	A	B	A	B	A	B	A	A	A	A
TC4G02		A	A	A	B	A	B	B	B	A	A	A	B	A	A	A	A	B	B	A	B	B	B	A	A	A	B	B	A	A	A	A	A	A	A	A	B	A	B	A	A	A	A	A	B	A	A	A	A
TC4H02		A	A	B	A	A	A	B	B	A	B	A	A	A	B	A	B	B	A	A	A	B	A	A	A	B	A	A	B	B	A	A	A	A	-	A	B	-	A	B	A	B	B	-	A	A	B	B	A
TC4H07		B	B	B	A	-	A	-	A	A	A	B	A	B	A	B	B	A	B	A	A	B	B	B	-	A	B	A	A	-	A	A	A	A	B	A	-	-	A	B	B	A	A	A	A	A	A	B	B
TC5A06		A	B	A	A	A	A	B	A	A	A	A	B	A	A	A	A	A	A	A	B	B	A	A	B	A	B	A	B	B	A	A	A	A	A	B	A	A	B	B	B	B	B	B	B	B	B	A	A
TC5A07		B	B	A	A	A	A	A	A	B	A	A	B	B	B	A	A	-	B	A	A	B	A	A	B	B	B	A	A	A	B	A	B	B	B	B	B	A	A	B	A	A	B	A	B	A	A	A	A
TC5D06		B	B	B	B	B	B	A	B	A	A	A	B	B	B	B	B	A	B	A	A	A	B	A	A	A	A	B	B	B	A	B	B	A	B	A	B	B	A	B	A	B	B	A	B	A	A	A	B
TC6E01		B	A	A	A	A	B	-	A	A	B	B	B	B	A	B	B	A	B	A	A	B	A	A	A	A	B	A	B	B	-	B	B	B	A	A	-	B	A	A	B	B	B	B	B	A	B	B	B
TC6H03		A	A	B	A	A	B	A	A	B	B	B	A	A	A	A	A	A	B	A	A	A	A	A	B	-	B	A	-	B	B	B	A	A	A	A	B	B	A	A	A	A	A	B	B	B	A	A	A
TC7C06		A	B	A	A	A	A	B	A	A	B	B	A	A	A	A	A	A	A	A	A	B	B	B	B	B	B	B	B	A	A	B	A	B	A	B	B	A	A	B	A	B	B	A	A	A	A	B	A
TC7H11		B	A	A	B	B	B	A	A	A	A	B	B	A	B	B	B	B	B	A	B	A	B	A	B	A	A	B	A	B	B	A	A	A	A	B	B	B	B	B	B	B	A	A	A	B	B	B	A
TC9B07		B	A	-	A	A	-	A	B	-	A	A	B	A	B	-	B	A	B	A	A	A	B	A	A	A	A	B	B	A	A	B	B	A	B	A	B	B	B	A	A	A	B	B	-	-	B	A	A
TC9B08		B	B	B	B	B	A	B	A	A	B	A	A	A	-	-	A	B	B	A	A	A	A	A	B	A	A	B	A	B	B	A	B	A	A	A	A	A	A	B	B	B	B	A	B	B	A	B	B
TC9F10		A	A	B	A	A	B	A	A	B	B	B	B	A	A	A	A	A	B	A	A	A	A	A	B	B	B	A	B	B	B	B	A	B	A	B	B	B	A	A	B	A	A	B	B	B	B	A	A
f) Genotype scores of RIL individuals in the population RIL-6
Marker loci		Segregation data
AC2B03		B	B	B	H	H	H	B	B	B	B	B	B	B	A	A	A	B	H	H	-	A	A	B	A	H	-	A	A	B	A	A	B	B	B	H	A	B	B	B	A	B	H	A	-	H	A	B	B
AC2C05		B	B	A	B	B	B	B	B	H	A	A	B	H	A	A	B	A	B	B	-	A	H	A	A	A	-	A	A	A	A	B	B	A	A	A	A	A	A	A	B	B	B	B	B	H	B	H	B
AC2H11		B	B	B	B	B	B	B	B	B	B	B	B	B	B	B	B	B	B	B	-	B	B	B	B	B	-	B	B	B	B	B	B	B	B	B	B	B	B	B	B	B	B	B	B	B	B	B	B
Ah-408		A	A	A	A	B	B	B	A	A	A	A	A	A	B	B	A	B	B	A	-	A	A	B	B	A	B	B	B	B	A	A	B	A	B	A	A	B	A	A	A	B	B	A	A	A	A	A	A
Ah4-20		B	B	B	H	B	B	H	B	H	H	B	A	B	H	B	A	H	A	B	B	A	A	A	A	A	A	A	A	B	B	B	H	H	B	H	A	A	B	B	B	H	B	B	B	A	A	A	B
Ah-569		A	A	A	A	B	B	B	A	A	A	A	A	A	B	B	A	B	B	A	-	A	A	B	B	A	-	B	B	B	A	A	B	A	B	A	A	B	A	A	A	B	B	A	A	A	A	A	A
Ah-590		H	H	H	A	A	A	A	A	A	A	A	A	A	A	A	A	B	H	B	-	A	A	A	A	B	H	B	H	H	B	B	H	B	B	B	B	B	B	B	H	A	A	A	A	H	A	B	B
EM-30		A	B	A	B	B	A	A	A	A	B	A	B	B	A	A	A	A	B	A	-	A	A	A	A	B	-	B	B	A	A	A	A	A	-	B	B	B	B	B	B	B	B	A	A	A	B	B	B
EM-31		B	A	A	B	B	B	A	A	B	B	A	B	B	B	A	A	B	B	B	-	A	A	B	B	B	B	B	A	A	A	B	A	A	A	A	A	B	B	B	B	B	B	B	B	B	B	B	B
EM-42		A	A	A	H	B	A	H	A	A	B	A	A	B	B	H	B	B	B	A	-	A	H	B	B	B	-	B	H	A	A	A	A	A	B	A	A	A	A	H	B	B	B	A	A	A	A	A	A
EM-87		H	B	A	A	A	A	A	A	A	A	A	-	B	B	A	A	B	A	A	-	-	A	B	A	B	-	H	A	A	A	A	B	B	A	B	B	B	H	H	A	A	A	A	-	H	-	H	A
EM-88		A	A	A	B	B	B	A	A	A	B	B	A	A	B	B	A	A	B	A	-	A	A	B	B	A	-	B	B	B	A	A	B	A	B	B	A	B	A	A	A	B	B	-	A	A	-	A	A
EM-90		A	A	B	A	B	A	A	A	A	B	A	A	A	B	A	B	A	B	A	-	A	B	A	A	B	B	A	B	B	B	B	A	A	A	A	-	A	B	A	A	A	A	B	B	A	B	A	A
GA110		A	A	H	A	A	A	A	B	A	A	A	B	B	B	B	B	B	B	B	-	A	B	B	B	B	-	B	A	A	B	B	B	B	B	B	B	B	B	B	B	B	B	H	A	B	H	B	B
GA131		B	B	H	B	B	B	B	B	B	B	B	B	B	A	A	A	H	H	B	-	A	A	B	A	H	-	A	A	B	-	B	B	B	B	B	A	A	B	B	A	B	B	A	A	B	H	B	B
GA156		B	H	B	A	B	A	B	B	B	B	B	B	B	A	A	A	B	A	A	-	A	A	B	A	H	B	H	A	B	A	A	B	B	B	H	A	B	B	B	A	B	B	A	A	A	A	B	B
GA161		A	A	A	B	B	H	B	B	H	B	H	A	A	H	B	A	A	A	A	-	B	A	B	B	B	A	A	B	B	B	B	-	A	A	A	A	A	H	A	A	A	B	B	B	A	H	A	A
GA169		B	B	B	A	B	B	B	A	B	B	B	A	A	A	A	A	B	B	B	-	A	B	A	A	B	-	B	A	A	A	A	B	A	A	A	A	B	B	B	A	B	A	B	A	A	A	B	B
GA57		B	A	A	B	B	H	B	B	A	B	H	A	A	H	B	A	A	A	A	-	B	A	B	B	B	-	A	B	B	B	B	A	A	A	A	A	A	A	A	A	A	B	B	B	A	H	A	A
GA72		B	B	B	H	A	A	A	B	B	B	B	B	B	A	A	A	B	B	-	-	B	A	A	A	B	-	H	A	A	B	B	B	B	B	A	B	-	B	B	A	A	A	B	B	H	B	B	B
GA79		B	A	A	B	B	A	B	B	A	B	A	A	A	A	B	A	A	A	A	B	B	A	B	B	B	A	A	B	B	B	B	A	A	A	A	A	A	A	A	A	A	B	B	B	A	A	A	A
GA87		B	A	B	B	A	B	B	B	B	B	B	A	A	B	A	A	A	A	B	-	A	A	B	B	A	-	B	A	A	B	B	B	B	B	B	B	B	B	B	B	B	B	B	B	B	B	A	A
gi-30419716		A	A	A	B	H	H	B	B	A	B	A	-	A	B	A	A	A	B	B	-	B	A	A	B	A	-	A	B	B	B	A	A	B	B	B	B	A	B	H	B	B	B	B	B	B	A	A	H
gi-30419832		A	A	A	B	B	B	A	A	A	B	B	A	A	B	B	A	A	B	A	A	A	A	B	B	A	A	B	B	B	A	A	B	A	A	A	B	B	A	A	A	B	B	A	A	A	A	A	A
ML1G04		A	A	A	H	A	B	A	B	A	A	A	B	B	B	B	B	B	B	B	-	A	B	B	H	A	-	B	A	A	A	A	H	H	B	B	B	A	B	B	H	A	H	B	A	B	H	A	A
PM15		B	B	B	H	B	B	B	H	B	B	B	B	H	H	A	H	H	A	A	-	A	B	A	B	B	B	H	B	B	A	B	A	-	A	A	B	B	B	B	B	B	B	A	A	A	H	B	B
PM188		A	A	A	B	A	A	A	A	A	A	A	A	A	B	B	B	B	A	B	-	A	B	B	B	A	B	B	A	A	B	B	A	A	A	B	B	B	B	B	A	A	A	A	A	A	A	A	B
PM238		A	A	H	A	A	A	A	H	B	B	B	A	-	A	A	A	B	A	B	-	A	A	A	A	A	A	A	H	B	B	B	B	B	B	-	B	B	H	B	H	A	A	A	A	B	A	B	H
PM247		A	A	A	A	A	A	A	A	A	A	A	A	A	A	A	B	B	A	B	-	A	A	A	A	B	-	B	A	B	B	B	A	B	B	B	B	B	B	B	A	A	A	A	A	A	A	B	A
PM3		A	A	A	A	A	A	A	A	A	A	A	A	A	A	A	A	B	A	B	-	A	A	A	A	B	A	B	A	B	B	B	A	B	B	B	B	B	B	B	A	A	A	A	A	B	A	B	A
PM31		B	B	A	B	B	B	B	B	A	A	A	A	A	A	A	A	A	B	B	-	A	A	A	A	A	A	A	A	A	A	B	B	A	A	A	A	A	A	A	B	B	B	B	B	-	B	A	B
PM32		A	A	B	A	B	A	B	A	B	B	B	A	A	A	A	B	A	B	A	-	A	B	A	A	B	B	A	B	B	B	B	A	A	A	A	A	A	B	A	A	A	A	B	B	A	B	A	A
PM35		A	A	A	B	A	A	A	B	A	A	A	A	B	B	A	A	B	B	B	-	A	A	A	B	B	B	A	A	A	B	B	B	B	B	B	A	A	A	A	B	B	B	B	B	A	B	A	A
PM36		B	B	A	B	B	B	B	B	A	A	A	B	A	A	A	A	A	B	B	-	A	A	A	A	A	-	A	A	A	A	B	B	A	A	A	A	A	A	A	B	B	B	B	B	A	B	A	B
PM375		B	B	B	B	B	B	B	B	B	B	B	B	B	B	B	B	B	B	B	B	B	B	B	B	B	B	B	B	B	B	B	B	B	B	B	B	B	B	B	B	B	B	B	B	B	B	B	B
PM384		A	A	H	B	A	A	A	A	A	A	A	A	A	B	B	B	B	A	B	-	A	B	B	B	H	-	B	A	A	B	B	A	A	A	B	B	B	B	B	A	A	A	H	A	A	H	H	B
PMc297		A	A	A	B	B	B	A	A	A	B	B	A	A	B	B	A	A	B	A	-	A	A	B	B	A	-	B	B	B	A	A	B	A	B	B	A	B	A	A	A	B	B	A	A	A	A	A	A
PMc348		A	A	A	B	B	B	A	A	A	B	B	A	A	B	B	A	A	B	A	-	A	A	B	B	A	-	B	B	B	A	A	B	A	B	B	A	B	A	A	A	B	B	A	A	A	A	A	A
seq1B9		A	A	A	H	B	A	A	B	A	A	A	B	A	B	A	B	B	B	B	-	A	B	B	A	H	A	B	A	A	A	H	B	A	A	B	H	H	B	B	B	B	B	A	A	H	A	H	A
seq2A05		A	A	A	B	A	H	B	B	H	B	A	B	A	B	A	B	H	B	B	-	B	B	A	A	A	-	H	A	A	B	B	A	B	B	B	B	A	B	H	A	A	A	B	B	H	H	A	A
seq2B10		A	A	A	H	A	A	A	H	B	B	B	A	A	A	A	A	H	B	B	-	B	B	B	B	B	B	A	A	B	H	B	H	A	A	B	B	B	B	B	B	H	A	A	H	B	H	A	A
seq2D12B		A	A	H	A	A	B	A	A	B	B	H	B	B	A	A	A	A	A	A	A	A	A	B	A	A	-	A	B	H	A	A	B	A	B	A	A	A	A	A	A	B	B	B	H	A	H	H	B
seq2G03		A	A	A	H	A	H	A	B	A	A	A	B	B	B	B	B	B	A	B	-	A	B	B	H	A	A	-	A	A	A	A	B	H	B	B	B	A	B	B	H	A	H	B	B	H	H	A	A
seq2G04		B	B	A	B	B	B	B	B	H	A	A	-	H	A	A	B	A	B	B	-	A	H	A	A	A	-	A	A	A	A	B	B	A	A	A	A	A	A	A	B	B	B	B	B	H	B	H	B
seq2H12		B	B	A	A	A	B	B	A	B	A	B	A	A	B	A	B	A	A	A	B	B	A	B	B	A	B	B	B	B	A	A	A	A	A	A	A	A	B	B	B	A	A	A	B	B	B	A	A
seq2H08		A	H	B	A	A	A	A	A	A	A	A	-	A	A	A	A	B	H	B	-	A	A	A	A	H	-	B	H	-	B	B	H	B	B	B	B	B	B	B	H	A	A	A	A	H	A	B	B
seq3A06		A	A	B	A	A	B	A	A	B	A	B	B	B	B	B	B	B	B	B	-	A	B	A	A	B	-	B	A	A	A	B	A	A	A	B	B	B	A	B	B	B	A	A	A	B	A	B	B
seq3A08		A	A	A	H	A	H	A	H	A	A	A	B	B	B	B	B	B	B	B	-	A	B	B	H	A	-	B	A	A	A	A	B	H	B	B	-	A	B	B	H	A	H	B	B	H	H	A	A
seq3B05		B	B	B	B	B	B	A	A	B	A	B	B	B	B	B	B	A	A	A	A	B	A	B	B	A	-	B	B	B	A	A	A	A	A	A	A	A	B	B	-	A	B	B	B	B	B	B	B
seq3E10		B	B	H	B	B	B	B	B	B	B	B	B	B	A	-	A	H	H	B	-	A	A	B	A	H	-	A	A	B	B	H	B	B	B	B	A	A	B	B	A	B	H	A	A	B	H	B	B
seq3F05		A	A	H	A	A	A	A	H	B	B	B	A	A	A	A	A	B	B	B	-	A	A	A	A	A	A	A	H	B	B	B	B	B	B	B	B	B	H	B	H	A	A	A	A	H	H	B	B
seq4E12		A	A	B	H	B	A	B	A	A	A	A	H	H	B	A	A	A	H	A	-	A	A	A	A	B	-	A	B	B	B	B	A	A	A	A	A	A	B	A	A	A	A	B	B	A	B	A	A
seq4F01		B	B	H	B	B	B	B	A	B	B	B	A	H	A	A	A	A	A	A	-	H	A	A	A	A	-	A	B	B	A	A	A	A	A	A	A	A	A	A	A	A	A	H	B	A	H	A	A
seq4H11		B	A	A	B	B	B	B	B	A	B	H	A	A	H	H	A	A	A	A	B	B	A	B	B	B	H	A	B	B	B	B	A	A	A	A	A	-	H	A	A	A	B	H	B	A	B	A	-
seq5D01		B	A	A	H	A	A	A	B	A	A	A	B	B	B	B	B	B	B	B	-	A	B	H	A	A	-	B	A	A	A	A	H	B	B	B	B	A	B	B	-	A	H	B	B	B	H	A	A
seq5D05		A	A	H	A	A	H	H	B	A	A	A	A	B	A	A	A	B	B	B	-	A	A	H	A	B	B	B	B	B	B	A	B	B	B	B	B	H	B	B	B	B	B	A	A	A	H	B	B
seq7B03		B	B	A	B	B	B	B	B	B	A	A	B	B	A	A	A	A	B	B	-	A	B	A	A	A	-	A	A	A	A	B	-	A	A	A	A	A	A	A	B	B	B	B	-	B	B	B	B
seq7G02		B	B	H	B	B	B	H	B	B	B	B	H	A	B	A	A	A	A	H	-	B	A	B	B	B	A	A	A	A	B	B	B	H	A	B	A	B	A	B	A	A	A	A	A	A	A	B	H
seq8B09		A	A	A	B	B	B	B	B	A	B	A	A	A	B	B	B	B	B	A	-	A	A	B	B	A	-	B	B	B	A	A	B	A	B	B	A	B	A	A	A	B	B	A	A	A	A	A	A
seq8D09		H	B	H	A	B	A	A	A	A	A	A	B	B	B	A	A	B	B	B	-	B	A	A	H	B	A	B	B	B	A	H	A	A	A	A	-	A	B	B	H	B	B	H	H	H	H	A	A
seq8E12		B	B	B	B	B	B	B	B	B	B	B	B	B	B	B	B	B	B	B	-	B	B	B	B	B	B	B	B	B	B	B	B	B	B	B	B	B	B	B	B	B	B	B	B	B	B	B	B
seq10D04		B	B	B	B	-	B	B	B	B	B	B	B	B	B	B	B	B	B	B	-	B	B	B	B	B	B	B	B	B	B	B	B	B	B	B	B	B	B	B	B	B	B	B	B	B	B	B	B
seq10H1A		B	B	B	A	A	B	B	A	A	A	B	B	B	A	A	A	B	B	B	-	B	A	B	A	B	B	B	B	B	A	B	A	A	A	B	B	B	B	B	A	A	A	B	A	A	B	A	A
seq11D04		B	A	A	B	B	H	B	-	A	B	H	A	A	H	B	A	A	A	A	-	B	A	B	B	B	-	A	B	B	B	B	A	A	A	A	A	B	H	A	A	A	B	B	B	A	B	A	A
seq11E11		A	A	A	B	A	A	A	B	A	A	A	A	B	B	A	A	B	B	B	B	A	A	A	B	B	B	A	A	A	B	B	B	B	B	B	A	-	A	A	B	B	B	B	B	A	B	A	A
seq11G03		A	A	A	A	B	A	A	B	A	A	A	B	A	B	A	B	B	B	B	-	A	B	B	A	B	B	B	A	A	A	B	B	B	A	B	B	B	B	B	B	B	B	A	A	B	A	B	A
seq11G07		A	A	A	H	B	A	A	B	A	A	A	H	A	B	A	B	B	B	B	-	A	B	B	A	A	A	H	A	A	A	H	B	A	A	B	H	H	B	B	B	B	B	A	A	H	A	H	A
seq11H01		B	B	A	H	B	B	B	B	B	A	A	B	A	A	A	H	B	B	B	-	A	H	A	A	A	A	-	A	A	A	B	A	A	A	A	A	A	A	A	B	B	B	B	B	A	A	H	B
seq12E03		A	A	A	A	B	A	A	B	A	A	A	B	B	B	A	B	B	B	B	-	A	B	-	A	B	-	B	A	-	A	A	B	A	A	B	B	B	B	B	B	B	B	A	A	A	A	A	A
seq14A07		B	B	A	A	A	B	A	A	H	A	B	H	H	B	H	B	A	A	A	-	H	A	B	B	A	A	B	B	B	A	A	A	A	A	A	A	A	B	-	-	B	H	B	B	H	B	B	H
seq14D11		B	B	A	B	B	B	-	B	B	A	A	B	B	A	A	B	A	B	B	-	B	B	A	A	A	-	A	A	A	A	B	B	B	A	A	A	A	A	A	B	B	B	-	B	B	B	B	B
seq14F04		A	A	A	H	B	A	A	A	A	A	A	B	B	B	H	B	H	B	H	-	A	B	A	A	-	-	B	A	A	A	B	A	A	A	B	A	A	B	B	B	B	B	A	A	H	A	A	A
seq14H06		B	B	A	B	B	B	A	B	A	B	A	A	A	B	A	A	A	A	A	-	B	A	B	B	-	B	B	A	A	B	B	B	A	A	B	B	B	A	A	A	A	A	A	A	A	A	B	A
seq15C12		A	A	A	A	B	B	B	A	A	A	A	A	A	B	B	B	B	B	A	-	A	A	B	B	A	A	B	B	B	A	A	B	A	B	A	A	B	A	A	A	B	B	A	A	A	A	A	A
seq15E12		B	B	H	B	B	B	B	A	B	B	B	A	-	A	A	A	A	A	A	-	H	A	A	A	A	-	A	B	B	A	A	A	A	A	A	A	A	A	A	A	A	A	H	B	A	H	A	A
seq16F10		B	B	H	B	B	B	B	A	B	B	B	A	H	A	A	A	A	A	A	-	H	A	A	H	A	A	A	B	B	A	A	A	-	A	A	A	A	A	A	A	A	A	H	B	A	H	A	A
seq16G08		A	A	H	B	B	B	B	A	B	B	B	A	H	A	A	-	A	A	A	-	A	A	A	A	-	-	-	B	B	A	A	A	A	A	A	A	A	A	-	A	A	A	A	B	A	H	B	H
seq17E03		H	H	A	A	A	A	A	A	A	A	A	A	B	B	A	A	B	A	A	-	A	A	B	A	B	A	H	A	A	A	A	B	B	A	B	B	B	H	H	A	A	A	A	H	H	B	H	A
seq17F06		A	A	A	A	B	B	A	A	A	B	B	A	A	B	B	A	A	B	A	-	A	A	B	B	A	A	B	B	B	A	A	B	A	B	A	A	B	A	A	A	B	B	A	A	A	A	A	A
seq18C05		B	B	B	B	B	B	B	B	B	B	B	A	B	B	B	B	B	B	A	-	A	B	B	B	-	-	B	B	B	A	B	B	A	B	B	A	B	A	A	B	B	B	A	A	A	A	A	A
seq18E07		B	B	A	B	B	B	B	B	B	A	A	B	B	A	A	B	A	A	A	-	A	B	A	A	A	-	A	A	A	A	B	B	B	A	A	A	A	A	A	B	B	B	B	B	B	B	B	B
seq18G01		A	A	A	A	A	A	A	A	B	A	A	A	A	B	A	A	A	A	B	-	A	A	A	A	B	-	B	A	A	B	B	A	A	B	A	A	B	B	B	A	A	A	B	B	A	A	B	-
seq19E09		B	B	B	B	B	B	B	B	B	B	B	B	B	B	B	B	B	B	B	-	B	B	B	B	B	B	B	B	B	B	B	B	B	B	B	B	-	B	B	B	B	B	B	B	B	B	B	B
seq9A7-1		B	B	B	B	B	B	B	B	B	B	B	B	B	B	B	B	B	B	B	B	B	B	B	B	B	B	B	B	B	B	-	B	B	B	B	B	B	B	B	B	B	B	B	B	B	B	B	B
seq9A7-2		B	A	A	B	A	B	B	B	B	B	B	A	A	B	A	A	B	B	B	-	A	A	A	A	A	-	A	A	A	B	-	B	B	B	B	B	B	B	B	B	B	B	A	-	A	A	A	A
RI1F06		B	B	A	B	B	B	B	B	H	A	A	B	B	A	A	B	A	B	B	-	B	B	A	A	A	-	A	A	A	A	B	B	B	A	A	A	A	A	A	B	B	B	B	B	H	B	H	B
RI2A06		B	B	B	B	B	B	B	B	B	B	B	B	B	B	B	B	B	B	B	-	B	B	B	B	B	-	B	B	B	A	B	B	B	-	B	B	B	B	B	-	B	B	B	B	B	B	B	B
RN0x615		B	B	A	B	B	B	B	B	H	A	A	B	A	A	A	B	A	B	B	-	A	-	-	-	A	-	A	A	A	A	B	B	A	A	A	A	A	A	A	B	B	B	B	B	H	B	H	A
RN0x619		B	B	B	B	B	B	B	A	A	A	A	A	B	A	B	B	B	A	A	-	A	A	A	B	B	-	B	A	A	B	A	B	A	A	B	B	B	B	B	A	A	B	B	A	A	B	A	B
RN13D04		A	A	A	A	A	B	B	A	H	H	H	A	A	A	B	B	B	A	H	-	H	B	A	A	B	-	B	B	B	B	B	B	B	B	B	B	B	B	H	H	B	A	A	A	A	A	H	B
RN17B08		A	A	A	A	A	A	A	A	B	B	B	A	A	A	A	A	B	A	B	-	A	A	A	A	A	A	A	A	B	B	B	B	B	B	B	B	B	B	B	A	A	A	A	A	B	A	B	B
RN9C02		A	A	A	A	B	B	B	A	A	A	A	A	A	B	B	A	B	B	A	-	A	A	B	B	A	-	B	B	B	A	A	B	A	B	A	A	B	A	A	A	B	B	A	A	A	A	A	A
Seq11H11		A	A	A	A	B	B	B	A	A	A	A	A	A	B	B	A	B	B	A	-	B	A	B	B	A	-	B	B	B	A	A	B	A	B	A	A	B	A	A	A	B	B	A	A	B	A	A	A
Seq4E08		B	B	A	B	B	B	B	B	H	A	A	B	H	A	A	B	A	B	B	-	B	H	B	B	B	-	B	B	B	B	A	A	B	B	B	B	A	A	A	B	B	B	B	B	H	B	H	B
Seq4F10		A	A	H	A	A	A	A	A	A	A	A	B	B	H	B	B	A	A	A	-	B	A	A	A	B	B	B	A	A	A	A	A	A	A	A	H	H	A	A	A	A	A	A	A	H	A	A	A
TC11A02		B	B	B	H	B	B	B	B	B	B	B	B	B	A	A	A	B	H	H	-	A	H	B	A	H	-	A	A	A	A	A	B	B	A	H	A	B	B	B	A	B	H	A	A	H	-	A	A
TC11A04		B	B	B	B	B	B	B	B	B	B	B	B	B	B	B	B	B	B	B	B	B	B	B	B	B	B	B	B	B	B	B	B	B	B	B	B	B	B	B	B	B	B	B	B	B	B	B	B
TC11A04A		H	A	B	H	B	A	B	A	A	A	A	H	A	B	H	A	B	B	B	-	A	A	A	A	B	-	A	B	B	B	B	A	A	A	A	A	A	H	A	A	A	A	B	B	A	B	B	B
TC11B04		-	H	A	B	B	-	B	B	B	B	B	A	A	H	H	-	A	A	A	-	B	A	-	B	B	B	H	B	B	B	B	A	A	A	A	A	-	A	A	-	A	A	A	-	A	A	A	A
TC11F12		H	B	A	A	A	B	A	B	A	A	H	B	B	B	B	B	A	A	A	-	A	B	B	B	A	-	B	A	A	A	B	B	B	B	A	B	A	A	A	A	A	A	B	B	A	H	H	H
TC11H06		A	A	A	H	B	A	H	A	A	A	A	A	A	B	H	B	H	B	A	-	-	B	B	B	B	-	B	A	A	B	B	H	H	B	A	A	H	A	H	B	B	B	A	A	A	A	A	A
TC1A02		H	A	B	H	B	A	-	A	A	A	A	H	A	B	-	A	B	B	B	-	A	A	A	A	B	-	A	B	B	B	B	A	A	A	A	A	A	H	A	A	A	A	B	B	A	B	B	B
TC1A08		B	A	A	A	B	A	A	B	B	A	A	B	B	B	A	B	A	A	A	-	B	A	A	B	A	B	B	A	A	A	A	B	B	B	B	B	B	B	B	A	A	A	A	A	B	A	A	A
TC1D02		H	H	A	H	A	A	A	A	A	A	A	A	B	B	A	A	B	A	A	-	A	A	B	A	B	-	H	A	A	A	A	B	B	A	B	B	B	B	H	A	A	A	A	H	B	B	H	A
TC1E01		B	A	A	A	A	B	B	A	A	A	H	B	B	B	A	B	H	B	H	-	A	B	A	A	B	-	B	A	A	H	H	A	A	A	B	A	A	B	B	A	A	A	H	H	A	A	A	H
TC1E05		A	A	A	H	B	A	A	B	A	A	A	B	A	B	A	B	B	B	B	-	A	B	B	A	H	-	B	A	A	A	H	B	H	A	B	H	A	B	B	B	B	B	A	A	H	A	H	A
TC1E05A		A	A	A	B	A	-	B	B	A	-	A	A	A	B	A	A	A	B	-	-	B	-	A	A	A	-	A	B	H	-	B	A	B	B	B	B	-	B	H	-	H	B	B	B	H	H	A	H
TC1E06-1		A	A	-	A	A	-	A	A	B	B	B	A	A	A	A	A	B	B	B	-	A	A	A	A	A	-	A	A	B	B	B	B	B	B	B	B	B	A	B	B	A	A	A	A	A	A	B	B
TC1E06-2		A	A	-	B	B	A	A	B	B	B	A	B	B	B	A	B	A	A	A	-	A	A	B	B	B	-	B	B	A	A	B	A	A	A	A	A	A	B	B	A	A	B	B	A	B	A	A	B
TC1G04		B	A	A	B	B	H	B	B	A	-	H	A	A	H	H	A	A	A	A	A	B	A	B	B	B	B	A	H	B	B	B	A	A	A	A	A	A	A	A	H	H	H	H	B	A	H	H	A
TC2A02		B	A	A	H	A	A	A	B	B	B	B	A	B	A	A	A	B	B	B	-	A	A	A	H	A	-	A	A	B	A	A	A	A	A	B	B	B	A	H	B	H	A	A	B	-	A	H	A
TC2D06		B	B	H	B	B	B	B	A	B	B	B	A	H	A	A	A	A	A	A	-	H	A	A	A	A	A	A	B	B	A	A	A	A	A	A	A	A	A	A	A	A	A	H	B	A	H	A	A
TC2E05		H	B	H	H	A	B	B	B	A	A	B	H	B	B	A	B	B	B	B	A	A	B	B	B	B	-	B	H	B	B	B	A	A	A	A	B	H	A	A	-	-	A	A	A	A	H	A	A
TC3B04		B	A	A	H	A	B	B	B	A	A	A	B	B	B	B	-	B	B	B	-	A	B	B	H	A	-	B	A	A	A	A	B	B	B	B	B	A	B	B	A	A	A	B	B	H	H	B	H
TC3B05		B	B	A	A	A	A	A	B	A	A	A	B	B	B	B	B	A	A	A	A	A	B	A	B	A	-	B	A	A	A	B	B	B	B	A	B	A	A	A	A	A	A	B	B	A	A	A	A
TC3D04		A	A	A	B	H	A	A	A	H	A	A	B	A	A	B	B	B	B	B	-	A	B	B	B	H	-	A	A	B	A	B	B	H	A	A	A	B	A	A	A	-	A	H	H	B	H	A	A
TC3E02		B	A	B	B	A	B	B	B	B	B	B	A	A	A	A	A	B	B	B	-	A	A	A	A	B	-	A	A	B	A	A	A	A	A	B	B	B	A	B	B	B	A	A	B	A	B	B	B
TC3G05		A	B	H	A	H	A	A	A	A	A	A	B	B	A	B	B	B	B	A	-	B	B	B	A	B	B	B	B	B	A	A	A	A	A	A	A	A	A	A	A	A	A	B	B	H	A	B	B
TC3H02		B	B	B	B	B	B	B	B	B	B	B	B	B	B	B	B	B	B	B	B	B	B	B	B	B	B	B	B	B	B	B	B	B	B	B	B	B	B	B	B	B	B	B	B	B	B	B	B
TC3H07		B	B	B	B	B	B	B	B	B	B	B	B	B	B	B	B	B	B	B	B	B	B	B	B	B	B	B	B	B	B	B	B	B	B	B	B	B	B	B	B	B	B	B	B	B	B	B	B
TC4A02		A	A	A	A	B	B	B	B	B	B	B	B	B	A	A	A	B	A	A	-	A	A	B	A	A	-	A	A	B	A	A	B	B	B	A	A	A	B	B	A	B	A	A	A	A	A	B	B
TC4D09		B	B	H	B	B	B	B	A	B	B	B	A	B	A	B	B	B	B	A	-	H	A	A	A	A	A	A	B	B	A	A	A	A	A	A	A	A	A	A	A	A	A	H	B	A	H	A	A
TC4D12		H	A	B	H	B	A	B	A	A	A	A	H	H	B	A	A	H	H	A	-	A	A	A	H	B	-	A	B	B	B	B	A	A	A	A	A	A	B	A	A	A	A	B	B	A	B	A	A
TC4F12		A	A	A	A	B	A	A	A	B	B	B	B	A	B	A	B	B	B	B	-	A	B	B	A	H	-	B	A	A	A	A	B	A	A	B	A	B	B	B	B	B	B	A	A	H	A	H	A
TC4G05		B	B	H	B	B	B	B	A	B	B	B	A	H	A	A	A	A	A	A	-	H	A	A	B	A	-	A	B	B	A	A	A	A	A	A	A	A	A	A	A	A	A	H	B	A	H	A	A
TC4G10		H	B	H	B	B	A	A	A	A	A	A	B	B	A	H	A	H	H	A	-	A	H	A	A	B	B	B	B	B	A	A	A	A	A	B	B	A	B	B	B	B	B	A	A	H	B	B	B
TC4H02		B	B	H	B	B	B	B	A	B	B	B	A	H	A	A	A	A	A	A	-	H	A	A	A	A	A	A	B	B	A	A	A	A	A	A	A	A	A	A	A	A	A	H	B	A	H	A	A
TC4H07		-	B	B	A	A	A	B	B	B	A	A	B	B	A	A	B	B	A	B	-	B	B	A	A	B	-	A	A	A	B	B	A	B	A	A	-	A	B	B	B	A	A	B	B	B	B	B	B
TC6E01		A	B	B	A	A	A	A	B	A	A	A	B	B	A	B	B	B	B	A	-	B	B	B	B	B	A	A	B	B	B	B	B	B	B	B	A	A	A	A	A	A	A	B	B	B	A	B	B
TC6G09		A	A	H	-	B	B	B	H	A	B	A	A	A	B	B	H	A	B	A	-	A	A	B	B	A	-	B	B	B	A	A	B	A	B	H	A	B	A	A	A	B	B	A	A	A	A	A	A
TC6H03		H	B	H	B	B	A	A	A	A	A	A	B	B	A	A	A	H	H	A	-	A	H	A	A	B	-	B	B	B	A	A	A	A	A	B	B	A	B	B	B	B	B	A	A	H	B	B	B
TC6H03A		A	A	A	B	A	A	A	B	A	A	A	A	A	B	A	B	B	B	B	-	B	B	-	A	A	-	B	A	A	B	B	B	B	B	B	B	A	B	B	-	A	A	B	B	B	B	A	A
TC7A02		B	A	A	H	A	B	B	B	A	A	A	B	B	B	B	-	B	B	B	-	A	B	B	H	A	-	B	A	A	A	A	B	B	B	B	B	A	B	B	A	A	A	B	B	H	H	B	H
TC7C06		A	A	B	H	B	A	B	A	H	B	A	H	H	B	A	A	H	H	A	-	A	A	A	A	B	A	A	B	B	B	B	A	A	A	A	A	A	B	A	A	A	A	B	B	H	B	A	A
TC7E04		A	A	H	A	A	A	A	A	B	B	B	A	A	A	B	B	B	B	B	-	A	B	B	B	B	B	B	A	A	H	A	B	B	B	B	B	B	A	B	B	B	B	B	B	B	H	A	A
TC7H02		B	A	B	B	B	B	B	B	B	B	B	B	B	B	A	B	A	A	A	-	B	A	B	B	B	B	B	A	A	A	A	B	B	B	B	B	B	B	B	A	A	A	B	B	-	A	A	A
TC7H11-1		B	B	B	A	B	A	B	B	B	B	B	B	B	B	A	A	B	A	A	-	A	A	B	A	A	-	A	A	B	A	A	B	B	B	A	A	B	B	B	A	B	A	A	A	A	A	B	B
TC7H11-2		B	A	A	B	B	A	B	B	A	B	A	A	A	A	A	A	A	A	A	-	B	A	B	B	B	-	A	B	B	B	B	A	A	A	A	A	A	A	A	A	A	B	B	B	A	A	A	A
TC9B08		B	B	A	H	A	H	A	B	A	A	A	B	B	B	B	B	A	A	A	-	A	B	B	B	B	B	B	A	A	A	B	B	B	B	A	H	A	A	A	A	A	A	B	B	A	H	H	A
TC9C08		A	B	B	H	A	H	A	A	B	B	B	A	B	H	B	H	B	B	B	-	B	H	A	H	A	A	A	B	A	B	H	B	A	B	A	A	A	B	B	H	A	H	A	H	H	H	B	B
TC9C12		B	A	A	B	A	A	B	B	B	B	B	A	A	B	A	A	B	B	B	-	A	A	A	A	A	-	A	A	A	B	B	B	B	B	B	B	B	B	B	B	B	B	A	A	A	A	A	A
TC9F04		A	A	H	A	A	B	B	B	B	A	A	A	A	B	A	B	B	A	B	-	A	B	A	A	-	A	A	B	B	A	B	H	A	A	A	A	A	A	A	A	B	B	B	B	A	A	B	A
TC9F10		A	A	A	H	A	A	A	B	A	A	A	A	A	B	H	B	B	B	B	-	B	B	A	A	A	-	B	A	A	B	A	A	B	B	B	B	A	B	B	A	A	A	B	B	B	H	A	A
TC9H08		A	B	B	H	H	H	A	A	B	B	B	-	B	B	B	H	H	H	H	-	-	A	A	H	A	-	A	B	A	B	B	B	A	B	A	A	A	B	B	H	A	H	A	H	H	H	B	B
TC9H09		H	B	H	B	B	A	A	A	A	A	A	B	B	A	H	A	H	H	A	H	A	H	A	A	B	-	B	B	B	A	A	A	A	A	B	B	A	B	B	B	B	B	A	A	H	B	B	B
g) Genotype scores of RIL individuals in the population RIL-7
Marker loci		Segregation data
AC2B03		B	B	B	A	B	A	A	A	A	-	A	H	B	H	A	A	H	B	B	H	A	A	A	A	A	A	H	B	H	B	B	B	B	B	B	A	A	B	A	B	B	B	B	B	B	B	A	B
AC2C05		B	-	A	H	H	A	B	B	B	B	B	A	A	B	A	B	A	B	B	B	A	B	H	B	H	A	A	A	B	B	B	B	A	B	B	H	A	B	B	B	B	B	B	A	A	A	A	A
AC2H11		C	C	C	A	C	C	C	C	C	A	A	C	C	C	C	C	C	A	A	C	C	C	A	C	C	A	A	C	A	A	A	C	C	C	C	C	C	A	A	A	C	C	C	C	C	C	C	C
Ah4-20		B	B	B	A	B	B	B	B	B	B	B	A	A	B	B	B	B	H	B	B	A	A	B	A	B	B	B	B	B	H	B	A	A	A	B	B	B	B	B	A	B	B	A	A	A	B	A	A
Ah4-26		B	B	B	B	B	B	A	H	A	B	A	A	A	A	B	A	B	B	H	A	B	B	A	-	A	B	H	H	B	B	A	B	B	B	B	H	B	H	B	B	H	H	A	B	A	H	A	A
Ah-590		A	A	A	A	A	A	A	B	A	B	B	A	A	A	B	B	B	H	B	B	A	A	B	A	B	A	A	A	A	H	B	A	A	B	A	H	H	A	A	A	B	B	B	B	B	B	B	H
EE-16		B	H	B	B	B	A	B	A	A	A	A	A	A	A	A	A	B	A	A	A	H	H	A	A	A	A	H	A	A	A	A	A	B	B	A	H	H	B	B	B	B	B	B	A	A	A	A	A
EM-152		A	A	A	A	A	A	H	-	B	B	B	A	A	A	B	B	A	H	B	B	A	A	B	A	A	A	B	A	A	H	B	A	B	B	A	H	A	A	A	A	B	B	B	B	B	B	B	H
EM-31		C	C	C	C	A	A	A	C	C	A	A	A	A	A	C	C	C	A	C	A	A	A	A	C	A	C	C	A	A	A	A	A	A	A	A	C	C	C	C	C	C	C	C	A	A	C	C	C
EM-87		A	A	A	B	H	A	B	B	A	B	B	H	A	A	B	A	B	B	B	H	A	A	B	H	H	A	B	B	A	B	H	H	A	B	H	H	B	A	B	B	A	A	H	B	B	B	B	B
GA1		B	B	B	B	B	A	B	A	B	B	H	H	A	A	A	A	B	B	B	A	A	A	A	-	B	B	A	A	H	B	B	B	A	A	B	H	A	A	A	A	A	A	B	H	A	B	B	B
GA110		C	C	C	C	C	A	C	A	C	C	C	C	A	A	A	A	C	C	C	A	A	A	A	C	C	C	A	A	C	C	C	C	A	A	C	C	C	A	A	A	A	A	C	C	A	C	C	C
GA131		B	B	B	A	B	A	B	A	A	A	A	B	B	A	A	A	B	A	B	A	H	H	A	A	A	A	H	B	A	A	A	A	B	B	A	A	A	B	B	B	B	B	B	A	A	A	A	A
GA156		B	B	B	A	B	A	B	A	A	A	A	H	B	A	B	A	H	B	B	H	A	H	B	A	A	A	H	B	H	A	B	B	A	B	B	A	A	B	A	B	B	B	B	B	B	B	-	B
GA161		A	A	A	B	B	B	A	B	A	A	H	B	B	A	A	H	A	A	A	-	B	H	-	A	A	B	B	B	B	-	H	H	B	A	B	A	A	A	A	A	H	H	A	B	B	B	B	H
GA169		B	A	H	A	H	A	A	B	B	A	A	A	A	A	A	A	B	B	B	B	A	H	A	A	A	A	B	B	A	A	A	B	B	B	B	A	A	B	-	B	-	B	A	B	B	A	H	B
GA24		H	H	B	A	B	B	B	B	H	A	B	A	H	B	A	B	A	A	B	A	B	B	B	B	B	B	H	B	B	A	A	A	H	H	A	B	B	A	A	A	A	H	H	B	B	B	B	B
GA26		B	B	B	A	B	B	B	B	B	B	B	A	A	B	B	B	B	H	B	B	A	A	B	A	B	A	B	B	B	B	B	A	A	A	B	B	B	B	B	A	B	B	A	H	A	B	A	A
GA35		B	B	H	B	B	B	A	H	A	B	A	A	A	A	B	A	B	B	H	A	B	B	A	B	B	B	H	H	H	B	A	B	B	B	B	H	B	H	B	B	H	H	A	B	A	H	A	A
GA57		A	-	A	B	B	B	A	B	A	A	H	B	B	A	A	H	A	A	A	B	B	H	A	A	A	B	B	B	B	H	H	H	-	A	B	A	A	A	A	A	H	H	A	B	B	B	B	H
GA72		-	-	A	A	B	A	B	A	B	B	B	H	A	A	A	A	B	A	B	A	A	A	B	A	A	A	B	H	B	A	B	A	-	B	B	B	A	A	-	A	B	H	B	H	B	B	B	B
GA8		A	A	A	A	B	A	B	A	H	B	B	B	B	B	B	B	H	A	A	A	B	A	B	A	A	A	A	A	B	B	B	B	A	A	H	A	B	B	A	B	B	B	A	A	A	A	A	B
GA87		A	C	C	C	C	C	A	C	A	C	A	A	A	A	C	C	C	C	C	A	C	C	A	C	C	C	C	C	C	C	A	C	-	C	C	C	C	C	C	C	C	C	A	C	A	A	-	A
gi-716		A	A	A	A	B	B	-	A	A	B	B	B	B	B	B	A	B	H	A	A	B	B	B	H	B	A	B	A	B	A	A	A	B	B	A	H	-	B	B	B	H	A	B	B	B	B	B	A
PM188		B	B	-	B	B	B	D	-	D	D	D	D	D	B	D	B	B	D	B	D	B	B	D	D	D	D	D	D	D	B	B	B	D	D	D	B	B	B	D	D	B	B	B	D	D	D	D	B
PM201		A	A	A	A	A	A	B	B	B	B	B	A	A	B	B	B	A	H	B	B	A	B	B	A	A	A	B	A	A	A	B	A	-	B	A	H	H	A	A	A	B	B	B	B	B	B	B	B
PM204		A	A	A	A	B	A	A	B	A	A	A	A	A	H	B	B	H	A	A	A	B	B	A	B	B	B	B	B	B	B	B	A	A	A	B	H	A	A	A	A	B	B	A	A	A	A	A	A
PM3		A	A	A	A	A	A	H	B	B	B	B	A	A	A	B	B	A	H	B	B	A	A	B	A	A	A	B	A	A	H	-	A	B	B	A	H	H	A	A	A	B	B	B	B	B	B	B	H
PM31		A	A	A	A	A	A	H	B	B	B	B	A	A	A	B	B	A	H	B	B	A	A	B	A	A	A	B	A	A	H	-	A	B	B	A	H	H	A	A	A	B	B	B	B	B	B	B	H
PM32		A	A	A	A	A	A	B	B	B	B	B	A	A	B	A	B	A	B	B	B	A	B	A	B	A	A	B	A	B	B	B	B	A	B	B	A	A	A	B	A	B	B	B	B	A	A	A	A
PM36		A	A	A	A	A	A	A	B	B	A	A	A	H	A	B	A	B	H	A	B	A	A	A	A	A	A	B	A	B	A	A	B	B	B	A	A	A	A	A	B	B	H	A	H	B	H	B	B
PM384		-	-	B	B	B	B	A	A	A	B	B	A	A	B	A	B	B	H	B	A	B	B	B	A	A	A	A	A	A	B	B	B	-	A	B	B	B	B	A	H	B	B	B	A	A	A	A	B
PM73		A	A	A	A	A	A	B	B	B	B	B	A	A	B	A	B	A	B	B	B	A	B	A	B	A	A	B	A	B	B	-	B	A	B	B	A	A	A	B	A	B	B	B	A	A	A	A	A
PMc468		B	-	A	A	B	B	A	B	A	A	H	B	B	A	A	H	B	A	A	B	-	A	A	A	A	B	B	B	A	H	-	H	B	A	H	A	A	A	A	A	H	B	A	B	B	B	B	H
seq1B09		A	A	A	A	B	A	B	A	A	B	B	B	B	B	B	B	H	A	A	A	B	A	B	A	A	A	A	A	B	H	H	B	A	A	H	B	B	B	A	B	B	B	A	A	A	A	A	B
seq2A05		A	A	A	A	B	B	A	A	A	B	B	B	B	B	B	H	B	B	A	A	B	A	B	H	B	A	H	A	B	A	A	A	B	B	A	H	H	B	B	B	H	H	H	B	B	B	B	A
seq2A06		B	-	B	B	B	B	A	A	A	A	A	A	B	A	A	B	B	A	B	A	A	A	A	A	A	B	A	A	A	A	A	B	A	A	B	B	B	B	B	B	B	B	B	A	A	A	A	B
seq2D12B		B	-	A	H	A	A	A	A	B	A	A	B	B	B	A	B	A	H	H	A	A	A	A	B	B	B	B	A	B	A	A	B	B	B	B	H	B	A	B	B	A	A	B	B	H	A	A	A
seq2E06		-	H	B	B	A	A	H	A	B	B	B	B	B	A	B	A	B	B	A	H	B	H	B	B	B	B	B	A	A	B	A	A	B	B	A	B	B	B	B	B	H	A	B	H	H	B	B	H
seq2G03		A	-	A	A	B	B	H	A	A	A	H	A	B	B	B	B	A	A	A	A	B	H	A	B	B	A	B	A	B	B	B	A	-	A	A	H	A	B	B	B	A	A	A	B	B	B	-	H
seq2G04		B	-	A	H	H	A	B	B	B	B	B	A	A	B	A	B	A	B	B	B	A	B	-	A	H	B	B	B	B	B	B	B	-	B	B	H	A	B	-	B	B	B	B	A	A	A	A	A
seq2H08		A	A	A	A	A	A	A	B	A	B	B	A	A	A	B	A	B	H	B	B	A	A	B	A	A	A	A	H	A	B	B	A	A	B	A	H	H	A	A	A	B	B	B	B	B	B	B	H
seq3A08		A	A	A	A	B	B	H	A	A	A	H	A	B	B	B	B	B	A	A	A	B	H	A	B	B	A	B	A	B	B	B	A	-	A	A	A	A	B	B	B	A	A	A	B	B	B	B	H
seq3E10-1		-	-	B	-	D	B	D	D	D	D	B	B	B	D	D	D	D	D	D	D	D	D	D	-	D	D	B	B	D	B	D	D	B	B	D	D	D	D	D	D	B	B	D	B	B	B	B	D
seq3E10-2		-	-	B	-	B	A	B	A	A	A	A	B	B	B	A	A	B	A	B	A	B	B	A	-	B	A	B	B	A	A	A	A	B	B	A	A	B	B	B	B	B	B	B	A	A	A	A	A
seq3F05		A	-	A	A	A	B	B	A	B	A	H	B	A	B	A	B	H	A	B	B	A	A	A	A	B	A	B	H	H	A	A	H	A	B	B	H	A	B	H	B	H	B	B	B	A	B	A	B
seq4F01		B	B	H	H	H	A	B	A	B	B	H	H	A	A	-	A	B	B	B	A	A	A	A	B	B	A	A	H	H	B	B	B	A	A	B	H	B	A	A	A	A	A	B	B	A	B	B	B
seq4H11		B	A	B	A	A	B	A	A	A	A	B	B	B	A	H	H	A	A	A	B	-	H	A	A	A	B	B	B	H	B	H	B	B	B	A	A	A	A	A	A	B	B	A	B	B	B	B	H
seq5D01		A	A	A	A	B	B	A	A	A	A	B	B	B	B	B	B	A	A	A	A	B	A	A	B	B	A	A	A	B	B	B	A	B	A	A	A	A	B	B	B	A	A	A	B	B	B	B	A
seq5D05		A	-	B	A	B	B	B	B	H	B	B	A	A	B	B	B	A	B	B	A	B	B	B	B	B	B	A	B	B	A	A	A	B	B	B	B	B	B	B	B	A	B	H	B	H	H	B	H
seq7B03		H	-	A	H	A	-	B	B	B	B	B	A	A	B	A	B	A	B	-	B	A	B	H	B	-	A	B	A	B	B	B	B	A	-	B	H	A	A	B	A	B	B	B	A	A	A	A	A
seq7G02		H	-	A	A	A	H	A	B	B	A	B	B	B	A	A	A	B	A	A	B	B	A	B	A	B	H	B	A	A	B	H	A	A	A	A	A	A	B	B	B	B	B	B	B	B	B	B	H
seq7H06		B	B	B	D	B	D	B	B	B	D	B	B	B	D	D	D	B	B	B	D	D	D	D	D	D	D	D	B	D	D	D	B	B	B	B	D	D	B	B	B	B	B	B	B	B	B	D	B
seq8D09		B	B	B	B	B	B	H	A	A	A	A	H	A	A	H	A	B	H	A	A	H	A	A	H	B	H	B	B	H	B	A	A	A	A	A	A	A	A	A	A	A	A	H	B	B	B	B	B
seq8E12		B	H	A	B	B	A	B	H	B	A	A	B	A	B	B	B	A	B	H	A	H	B	A	B	B	B	H	A	A	A	A	B	A	A	B	B	B	A	B	A	H	A	B	H	H	B	B	A
seq10D04		B	B	H	B	B	B	A	H	A	B	A	A	A	A	B	B	B	H	H	A	B	B	A	B	B	B	H	H	H	B	A	B	B	B	B	H	B	H	B	B	H	H	A	B	A	A	A	A
seq11D04		A	A	A	A	B	B	A	B	A	A	H	B	B	A	A	-	A	A	A	B	B	H	A	A	A	B	B	B	B	B	B	B	-	A	B	A	A	A	-	A	B	H	A	B	B	B	B	B
seq11F12		A	A	A	B	B	B	A	B	A	A	H	B	B	A	A	H	A	A	A	B	B	H	A	A	A	B	B	B	B	B	H	H	B	A	B	A	A	A	A	A	H	H	A	B	B	B	B	H
seq11G03		D	D	D	D	B	D	B	D	D	B	B	B	B	B	B	B	D	D	D	D	B	D	B	D	D	D	D	D	B	-	B	B	D	D	D	B	B	B	D	B	B	B	D	D	D	D	D	B
seq11G07		A	B	A	A	B	A	B	A	A	B	B	B	B	B	B	B	H	A	A	A	B	A	B	A	A	A	A	A	B	H	H	B	A	A	H	B	B	B	A	B	B	B	A	A	A	A	A	B
seq11H01		-	-	A	-	A	A	B	B	B	B	B	A	A	B	A	B	A	B	B	B	H	B	H	B	A	A	B	A	B	-	B	A	-	B	B	H	A	A	B	H	B	B	B	A	A	A	A	A
seq12E10		B	B	B	B	B	B	B	B	A	H	H	B	B	B	H	-	B	B	B	B	B	B	-	H	H	B	H	B	H	A	A	A	-	A	B	B	B	A	-	A	A	A	B	A	A	A	A	B
seq12E03		D	-	D	-	B	D	B	D	D	B	B	B	B	B	B	-	D	D	D	D	B	D	-	D	D	D	D	D	B	D	D	B	-	D	D	B	B	B	-	B	B	B	D	D	D	D	D	B
seq13A07		H	B	H	B	B	B	A	A	A	A	B	A	A	A	H	A	H	B	B	A	A	A	H	A	B	B	B	A	B	A	A	B	-	B	A	A	B	A	A	A	B	B	A	B	A	A	H	A
seq14C11		-	-	A	A	A	A	A	B	A	B	B	A	A	A	B	A	B	H	B	B	A	A	B	A	A	A	A	A	A	H	B	A	-	B	A	H	H	A	-	A	B	B	B	B	B	B	B	H
seq14C11A		H	-	A	A	A	A	H	B	B	B	B	A	A	A	B	B	A	H	B	B	A	A	B	A	A	A	B	A	A	H	B	A	B	B	A	H	H	A	A	A	B	B	B	B	B	B	B	H
seq14F04		C	C	C	C	C	A	A	A	A	C	A	A	C	A	C	A	A	C	C	C	C	A	C	C	C	C	C	A	C	A	C	C	A	-	C	C	C	C	C	A	C	C	C	A	A	C	C	A
seq14H06		B	B	B	B	D	D	B	D	D	D	B	-	B	D	D	D	B	D	D	D	B	D	B	D	B	D	B	D	D	D	D	-	-	-	D	D	B	B	B	B	B	B	B	B	B	B	B	D
seq15B4-1		B	B	B	B	B	B	A	A	A	A	A	B	B	A	A	B	B	A	B	A	A	A	A	A	A	H	A	A	A	A	A	B	A	A	H	B	B	B	H	H	B	B	B	A	A	A	A	B
seq15B4-2		A	A	A	A	B	B	A	A	A	A	A	B	B	A	B	B	B	A	A	A	B	B	A	B	B	B	A	A	B	B	A	B	A	B	B	B	A	A	A	A	B	B	A	A	A	A	A	A
seq15C12		D	B	D	D	B	B	D	D	D	D	D	D	D	B	B	B	B	D	D	B	B	B	B	D	D	D	D	B	D	D	B	D	-	D	D	B	B	B	B	D	D	D	-	-	D	D	D	B
seq15E12		B	B	H	H	H	A	B	A	B	B	H	H	A	A	A	A	B	B	B	A	A	A	A	B	B	B	A	A	H	B	B	B	A	A	B	H	B	A	A	A	A	A	B	B	A	B	B	B
seq16F10		B	B	H	H	H	A	B	A	B	B	H	H	A	A	A	A	B	B	B	A	A	A	A	B	B	B	A	A	A	B	B	B	A	A	B	H	B	A	A	A	A	A	B	B	A	B	B	B
seq16G08		B	B	D	D	D	-	D	D	B	B	D	D	D	D	D	D	B	D	B	D	D	D	D	B	B	B	D	D	D	B	B	B	D	B	B	D	B	D	D	D	D	D	B	D	D	B	B	B
seq17E03		A	A	A	B	H	A	B	B	A	B	B	H	A	A	B	A	B	B	-	B	A	A	B	B	H	A	B	B	A	B	H	H	A	B	A	H	B	A	B	B	A	A	H	B	B	B	B	B
seq17F06		H	H	H	B	B	B	B	B	H	A	A	B	B	B	B	A	B	A	H	B	B	-	A	B	B	B	H	H	A	B	B	H	B	H	-	B	B	B	B	B	A	B	A	B	B	B	B	B
seq18C02		A	-	A	B	H	H	A	B	A	A	H	B	H	A	A	-	A	A	A	H	H	-	-	A	A	B	B	B	H	H	H	H	-	A	B	A	A	A	-	A	B	B	A	B	B	B	B	B
seq18E07		A	-	A	B	H	A	B	B	B	H	B	A	A	H	A	A	A	B	B	B	A	B	B	B	H	A	A	A	B	B	B	B	-	B	B	H	A	B	-	B	B	B	B	A	A	A	A	A
seq19C03		C	C	C	A	C	C	C	A	A	A	C	A	C	C	A	C	A	A	C	A	C	C	C	C	C	C	C	C	C	A	A	A	C	C	A	C	C	A	A	A	C	C	C	C	C	C	C	C
seq19D06		-	-	A	A	A	A	A	A	B	A	A	A	H	A	-	A	B	A	A	B	B	B	A	A	A	A	B	A	B	A	A	B	-	B	A	A	A	H	-	B	B	H	A	H	B	H	B	B
seq19E07		D	D	B	D	B	D	D	B	D	B	B	D	D	D	B	D	D	B	B	D	B	B	D	D	D	D	D	D	D	D	D	B	D	D	D	D	D	D	D	D	D	D	B	D	D	D	D	B
seq19E09		B	B	-	B	B	B	A	H	A	B	A	A	A	A	B	B	B	H	H	H	B	B	A	B	B	B	H	H	H	B	A	B	B	B	B	H	B	H	B	B	H	H	-	B	A	A	A	A
seq19G07		A	A	A	A	A	H	B	H	B	A	A	B	B	A	B	A	A	A	A	A	H	A	A	B	B	B	B	A	H	A	B	H	-	B	B	A	A	A	A	A	B	H	A	B	B	B	B	A
seq9A07		B	-	D	B	B	B	D	D	D	B	D	B	B	D	B	B	B	D	D	D	B	B	D	B	B	B	D	B	D	B	B	B	-	B	B	D	D	D	B	B	D	D	D	B	D	D	B	D
RI1F06		-	-	A	A	B	A	B	H	H	B	B	A	A	A	A	A	A	H	H	H	A	H	B	H	A	A	A	A	B	B	B	B	H	H	H	A	A	B	-	B	B	B	H	A	A	A	A	B
RI2A06		D	D	D	B	B	B	B	D	D	B	B	D	D	D	D	D	D	B	D	D	B	D	B	D	B	B	D	D	B	D	D	B	B	B	B	D	B	D	D	D	B	B	D	B	D	B	B	D
RN0x615		C	-	A	A	C	-	C	C	C	C	C	A	A	C	C	C	A	C	C	C	A	C	A	C	C	A	A	A	C	C	C	C	-	C	C	C	A	A	-	A	C	C	C	A	A	A	-	A
RN17B08		A	A	A	A	A	A	A	A	B	B	H	A	A	A	B	B	A	H	B	B	A	B	B	A	A	A	B	A	A	H	A	A	B	B	A	H	H	H	H	B	A	H	B	B	B	B	B	A
seq15D06		A	A	A	A	A	A	A	A	C	A	A	A	C	A	C	A	C	C	A	C	A	A	A	A	A	A	C	A	C	A	A	C	C	C	A	A	A	C	A	C	C	C	A	C	C	C	C	C
seq4E08		B	A	A	H	H	A	B	B	B	B	B	A	A	B	A	B	A	B	B	B	A	B	H	B	H	A	A	A	B	B	B	B	H	B	B	H	A	B	B	B	B	B	B	A	A	A	A	A
TC11A02		B	B	B	D	B	D	B	D	D	D	D	D	B	D	D	D	D	B	B	D	D	D	D	-	D	D	D	B	D	D	D	B	B	B	B	D	D	B	B	B	B	B	B	B	B	B	D	B
TC11B04		D	D	D	D	D	B	D	D	B	B	B	B	B	B	D	D	D	D	D	B	D	B	D	D	D	D	B	B	D	D	D	B	B	B	D	D	D	D	B	B	B	B	D	B	B	B	B	B
TC11H06		H	B	H	B	B	B	B	A	H	A	B	H	B	B	H	A	A	B	B	B	B	H	A	H	B	B	H	A	H	B	B	A	B	B	B	B	A	B	B	A	A	A	A	H	B	B	A	H
TC1A08		D	B	D	B	B	B	D	D	D	D	B	D	D	D	B	D	D	B	B	D	D	D	D	B	D	D	D	B	D	B	B	D	B	B	D	D	B	D	D	D	B	B	D	B	B	D	D	D
TC1D02		A	A	A	B	H	A	B	H	H	B	B	H	A	A	B	A	B	B	B	H	A	A	B	A	A	A	B	B	A	H	A	H	B	A	A	A	H	H	B	B	A	A	A	B	B	B	B	B
TC1E01		C	C	C	C	C	A	A	C	C	A	C	C	C	C	C	A	C	C	C	C	A	C	C	C	C	A	A	A	C	A	A	C	C	C	C	C	C	A	A	A	C	C	C	A	A	A	C	A
TC1E06		A	A	A	A	A	H	H	B	B	A	A	B	B	B	A	B	A	A	H	B	B	B	A	B	B	B	A	B	A	B	A	B	-	A	-	H	A	B	B	B	A	A	B	A	A	A	A	A
TC1G04		B	B	B	A	A	B	A	A	A	A	B	B	B	A	B	B	A	A	A	B	H	B	A	A	A	B	B	B	H	B	H	B	B	B	A	A	A	A	A	A	B	B	H	B	B	B	B	B
TC2A02		H	A	H	B	H	H	H	A	A	A	B	H	A	A	B	A	A	A	B	A	B	H	A	A	A	A	B	A	B	A	A	H	B	B	B	A	A	B	B	B	A	A	H	B	B	B	B	B
TC2D06		B	B	H	H	H	A	B	A	B	B	H	H	A	A	A	A	B	B	B	A	A	A	A	B	B	-	A	A	H	B	B	B	A	A	B	H	B	A	A	A	A	A	B	B	A	B	B	B
TC2E05		A	B	A	B	A	B	B	A	A	A	A	A	A	A	B	A	A	A	A	B	B	B	B	B	B	B	A	B	B	B	B	A	B	A	A	H	B	B	H	A	A	A	A	A	A	A	A	-
TC3B04		A	A	A	A	B	B	A	A	A	A	A	A	B	B	A	B	B	A	A	A	B	H	A	B	B	B	B	B	A	B	B	A	B	B	A	B	B	B	B	B	A	A	A	B	A	A	H	B
TC3E02		-	A	A	C	C	C	C	A	A	A	C	C	A	A	A	A	A	A	A	A	C	C	A	A	A	A	C	A	C	A	A	A	C	C	C	A	C	C	C	C	C	A	C	C	C	C	C	C
TC3E05		H	B	B	A	B	A	B	A	A	A	A	B	B	A	A	A	H	B	B	H	H	H	A	A	A	A	H	B	A	A	A	B	B	B	B	A	B	B	B	B	B	B	B	B	B	B	A	B
TC3G05		B	A	H	B	B	B	B	-	A	B	A	A	H	A	B	B	B	A	A	A	B	H	A	B	B	B	H	B	H	B	B	B	B	B	B	H	A	A	B	A	H	H	A	B	A	A	A	A
TC3H02		A	H	A	B	A	A	B	B	B	A	-	B	A	B	B	B	A	B	A	A	H	B	A	B	B	B	A	A	A	A	A	B	A	A	B	H	B	A	A	A	H	H	B	H	H	B	B	B
TC3H07		A	B	B	A	B	B	H	B	B	A	A	H	B	B	H	B	H	A	A	A	A	A	A	B	H	A	A	B	A	A	A	H	H	B	B	B	B	A	A	A	B	B	H	B	B	B	B	B
TC4E09		H	H	B	B	A	A	B	B	B	A	A	B	B	B	B	A	B	A	H	B	B	B	A	B	B	B	H	H	A	B	B	A	H	H	A	B	B	B	B	B	A	B	A	B	B	B	B	B
TC4F12		A	A	A	A	B	A	B	A	A	B	B	B	B	B	B	B	H	A	A	A	B	A	B	A	A	A	A	A	B	H	B	B	A	A	H	B	B	B	A	B	B	B	A	A	A	A	A	B
TC4G05		A	B	H	H	H	A	B	A	B	B	H	H	A	A	A	A	B	B	B	A	A	A	A	B	B	B	A	A	H	B	B	B	A	A	B	H	B	A	A	A	A	A	B	B	A	B	B	B
TC4G10		H	H	B	A	B	B	B	B	H	A	B	A	H	B	A	B	A	A	B	A	B	B	B	B	B	B	H	B	B	A	A	A	A	H	A	B	B	A	A	A	A	H	H	B	B	B	B	B
TC4H02		B	B	H	H	H	A	B	A	B	B	-	H	A	A	B	B	B	A	A	A	A	B	B	B	A	A	H	B	B	B	A	A	B	H	A	A	B	A	A	A	A	A	B	B	A	B	B	B
TC4H07		C	C	C	C	C	C	C	C	C	A	A	C	C	C	C	A	C	A	C	C	C	C	A	C	C	C	C	C	A	C	C	C	C	C	A	C	A	C	C	C	A	C	A	C	C	C	C	C
TC5D06		B	B	B	B	B	B	B	A	B	B	A	B	B	B	A	A	B	B	A	B	A	A	A	B	A	B	B	B	B	B	A	H	B	B	B	B	B	A	B	H	A	A	B	B	B	B	B	A
TC6E01		B	B	H	B	B	B	A	A	A	B	A	A	H	A	A	B	B	H	H	A	B	B	A	B	B	B	H	B	H	B	B	B	B	B	B	H	B	H	B	B	H	H	A	A	A	A	A	A
TC6H03		A	A	H	A	B	B	A	A	A	B	B	B	B	B	B	B	A	A	A	A	B	H	A	H	B	A	A	A	B	B	B	H	B	B	A	H	A	B	B	B	H	B	A	B	B	B	B	A
TC7A02		A	A	A	A	B	B	A	H	A	A	H	A	B	B	A	B	B	A	A	A	B	A	A	B	B	B	B	B	A	B	B	A	B	B	A	B	B	B	B	B	A	A	A	B	H	A	H	B
TC7E04		-	-	A	H	B	B	B	A	A	B	A	B	B	B	B	B	B	A	A	A	A	A	B	A	A	A	A	B	A	A	A	H	H	B	A	H	A	B	B	B	A	A	A	B	B	B	B	A
TC7H11		H	A	A	B	B	B	A	B	A	A	H	B	B	A	A	H	A	A	A	B	B	A	A	A	A	B	B	B	B	H	H	H	A	A	H	A	A	A	A	A	H	H	A	B	B	B	B	B
TC9B08		D	B	B	D	B	B	D	B	B	D	B	B	B	B	B	B	D	B	D	D	D	B	B	D	B	B	D	B	B	D	D	D	B	B	D	D	B	D	B	D	D	D	D	D	D	D	D	D
TC9C08		A	A	A	A	B	A	A	A	A	A	A	A	A	H	B	A	H	A	A	A	B	B	A	B	B	B	B	B	B	B	B	A	A	A	B	H	A	A	A	A	B	B	A	A	A	A	A	A
TC9F04		H	A	A	B	H	B	A	H	B	A	B	B	H	B	A	B	A	B	B	B	H	B	A	B	H	A	B	A	B	A	B	A	A	A	B	H	A	A	B	B	A	A	B	A	A	A	A	A
TC9F10		A	A	H	A	B	B	A	A	A	A	B	B	B	B	B	B	A	A	A	A	B	H	A	H	B	A	H	A	B	B	B	H	B	B	A	H	A	B	B	B	H	B	A	B	B	B	B	H
TC9H08		A	A	A	A	B	A	A	A	A	A	A	A	A	H	B	A	H	A	A	A	B	B	A	B	B	B	B	B	B	B	B	A	A	A	B	H	A	A	A	A	B	B	A	A	A	A	A	A
TC9H09		B	B	B	A	B	B	B	B	H	A	B	A	H	B	A	B	A	A	B	A	B	B	B	B	B	B	H	B	B	A	A	A	B	B	A	B	B	A	A	A	A	H	H	B	B	B	B	B
h) Genotype scores of RIL individuals in the population RIL-8
Marker loci		Segregation data
AC2B03		A	A	A	B	B	A	B	A	A	A	B	A	A	-	B	A	A	A	H	H	H	B	A	A	B	A	B	B	B	B	B	B	A	A	B	B	B	A	A	-	B	A	A	B	H	B	A	A
Ah-41		A	A	B	B	A	A	A	-	A	-	A	B	A	-	B	B	B	B	B	B	H	A	B	B	A	B	B	B	A	A	H	A	B	B	B	A	H	A	H	H	B	-	A	B	-	H	A	A
Ap175		B	B	B	B	B	B	B	B	A	A	A	B	B	A	B	B	B	B	A	A	-	A	B	B	-	A	A	B	A	B	B	B	B	B	B	A	A	A	A	B	B	A	A	A	B	B	B	B
GA131		A	A	A	B	B	A	B	A	A	-	B	A	A	-	A	A	A	A	B	-	H	B	A	A	B	A	B	B	B	A	B	B	H	A	B	B	B	A	A	A	H	A	A	B	A	A	B	B
GA169		B	A	A	A	B	B	B	A	A	-	B	A	A	-	-	A	A	A	B	B	-	A	B	A	H	H	H	A	B	B	H	A	B	-	B	A	A	A	A	H	A	A	H	B	A	B	B	B
GA2		-	-	-	B	-	-	B	-	A	-	B	B	A	A	B	B	A	A	A	B	B	B	A	A	A	-	-	-	B	B	B	B	A	A	B	B	A	A	A	A	B	-	B	A	A	A	A	A
GA20		B	B	B	B	A	A	A	H	A	A	H	A	A	-	H	B	B	B	A	A	-	B	A	-	B	B	B	B	A	A	B	B	B	B	B	A	B	B	B	A	A	A	A	A	B	A	B	A
GA26		B	B	A	B	B	-	A	-	B	-	H	A	H	-	B	B	H	B	A	A	A	A	B	B	A	B	A	-	A	-	A	B	B	B	B	B	A	B	B	B	B	-	B	B	B	A	A	A
GA35		A	A	A	B	H	A	B	-	A	-	B	H	-	-	A	B	A	A	B	B	-	B	A	A	A	-	B	B	B	B	B	H	H	B	-	A	B	-	B	-	B	-	A	A	A	B	A	A
gi-716		B	B	A	H	A	A	H	B	A	B	A	H	A	-	B	A	B	B	A	A	B	A	B	A	A	A	A	B	A	A	H	B	B	B	B	B	B	B	B	A	A	H	H	A	B	-	B	H
PM137		A	A	B	B	A	A	H	-	B	-	A	B	A	-	H	B	A	A	H	B	-	B	H	H	A	A	B	A	A	B	B	B	A	-	B	A	A	A	A	A	B	-	B	H	-	A	A	A
PM183		B	-	A	A	A	-	B	-	B	-	A	A	A	-	A	B	A	A	A	A	-	-	A	A	B	B	B	B	B	A	B	-	B	B	A	B	A	B	A	A	A	-	A	-	-	B	B	A
PM204		A	B	B	B	A	A	A	B	A	-	A	A	B	-	A	A	B	B	A	B	-	B	-	A	A	B	A	A	A	A	B	-	A	A	B	B	B	B	B	A	A	A	B	A	-	B	A	A
PM210		A	A	B	A	A	A	H	A	B	B	A	B	A	-	H	B	A	A	B	B	B	B	H	B	A	A	A	A	A	B	B	B	A	A	-	A	-	A	A	A	B	A	B	H	A	A	A	-
PM3		A	A	-	A	A	B	B	-	B	-	A	B	B	-	A	A	B	B	H	B	-	B	B	B	A	A	A	A	B	H	A	A	B	-	-	H	B	A	A	H	H	A	B	A	-	-	B	B
PM31		A	A	A	A	A	-	B	B	B	-	A	B	B	-	A	-	B	B	B	B	B	B	B	B	A	A	A	A	B	B	A	A	B	B	B	B	B	A	A	B	B	-	B	A	A	A	B	B
PM35		A	B	B	B	B	-	B	-	B	-	B	A	B	-	B	A	A	-	B	B	-	B	-	A	A	-	B	B	-	B	A	A	B	-	B	B	B	B	B	B	B	-	B	A	-	A	B	B
PM36		B	B	A	A	A	A	A	A	A	-	-	A	B	-	B	A	A	H	H	A	-	B	B	B	H	B	A	A	A	A	B	B	B	B	B	B	B	A	A	B	B	B	H	B	B	H	H	B
PM377		B	B	B	B	B	-	-	-	A	-	B	A	B	-	B	A	B	-	B	B	B	B	A	A	B	B	B	B	A	A	A	A	B	-	B	B	A	B	B	A	A	A	A	A	-	B	A	A
PM384		A	A	A	B	A	-	B	-	B	-	B	A	B	-	B	A	B	-	B	B	-	B	B	B	B	B	B	A	A	A	B	-	A	-	A	B	B	B	B	B	A	-	B	A	-	A	A	A
PM5		A	B	B	B	B	-	B	-	B	-	B	A	B	-	B	A	A	A	B	B	-	B	-	A	B	H	B	B	H	H	A	A	B	B	B	B	B	B	B	B	B	-	-	A	-	A	B	B
PMc660		A	B	B	B	B	B	A	B	A	A	B	B	A	A	B	B	A	B	A	A	A	B	A	A	B	B	B	B	A	A	A	A	B	B	B	A	B	B	B	A	A	A	B	A	B	A	A	B
seq2F05		B	-	B	B	A	-	B	-	B	-	A	A	A	-	A	A	B	B	A	A	-	A	A	A	B	B	B	B	B	A	B	B	B	B	A	A	B	A	A	B	B	B	A	A	-	B	B	A
seq3A01		A	B	B	B	B	A	A	B	A	A	H	A	B	B	A	A	B	B	B	B	B	B	B	A	A	B	H	H	A	A	B	B	A	A	B	B	A	B	B	A	A	B	B	A	A	B	A	A
seq3A08		B	B	A	A	A	A	B	B	B	-	A	H	B	-	B	B	A	A	A	A	A	A	B	B	A	A	H	A	B	H	B	-	A	A	B	H	B	B	A	A	A	-	A	B	A	A	A	A
seq3F05		B	-	A	A	H	-	A	-	B	-	A	H	A	-	-	A	A	A	H	B	B	B	B	B	H	B	A	B	A	A	A	A	B	B	B	H	A	A	A	A	A	-	B	B	B	B	A	A
seq5D05		A	A	H	H	H	B	A	A	B	-	A	A	B	-	A	B	A	A	H	A	H	A	B	-	B	B	B	B	A	A	A	H	A	B	A	A	B	B	B	H	B	-	B	H	-	B	-	A
seq7G02		B	B	B	B	B	B	B	B	B	-	A	A	B	-	B	B	H	H	H	B	H	B	A	A	B	B	A	B	B	B	B	B	A	B	A	B	A	B	B	B	B	H	B	A	A	B	H	A
seq10D04		A	A	A	B	B	A	B	A	H	-	B	B	B	-	A	B	H	A	B	B	-	B	A	H	B	A	B	B	A	A	B	B	-	-	A	A	B	A	B	B	B	A	A	A	-	B	B	A
seq12E03		B	A	A	A	A	-	B	-	A	-	B	A	A	-	A	B	B	B	A	A	-	B	A	A	A	B	A	B	B	B	A	A	B	-	A	B	A	-	A	B	B	-	A	A	-	A	B	B
seq14C11		H	B	A	A	H	B	B	B	B	-	A	B	B	-	A	A	B	B	B	B	-	A	B	-	A	A	B	A	A	A	A	-	B	B	A	-	B	B	B	H	A	A	B	A	A	B	B	-
seq14C11A		A	A	A	A	A	A	B	-	B	-	A	B	B	-	A	A	B	B	H	B	-	B	B	B	A	A	A	A	B	H	A	A	B	A	A	A	B	A	A	H	H	-	B	A	A	A	B	B
seq15C12		B	B	B	B	A	-	A	-	B	-	H	B	B	-	B	B	A	B	B	B	-	-	B	B	B	B	B	B	A	A	H	-	B	-	A	A	-	-	A	-	B	B	B	B	-	B	A	A
seq15D03		A	-	A	A	A	-	B	-	B	-	A	B	B	A	A	A	B	B	A	B	-	B	B	B	A	A	A	A	A	A	A	A	-	B	H	H	B	A	A	B	B	-	B	A	A	B	B	B
seq16G08		A	A	B	A	A	-	A	-	B	A	B	-	A	-	A	B	A	B	A	A	-	A	B	B	A	A	B	B	A	B	B	B	B	B	B	B	B	B	A	A	A	B	A	B	A	A	A	A
seq17C07		A	A	B	B	B	A	B	-	B	-	A	A	A	-	B	A	B	B	A	B	-	A	A	B	A	B	B	B	B	A	B	-	B	-	A	A	B	B	A	A	A	-	A	A	A	A	A	A
seq18E07		B	B	-	B	H	-	-	-	B	-	A	H	B	-	B	A	B	B	B	A	-	B	A	A	B	H	B	B	-	B	A	B	B	-	A	B	A	A	A	A	B	-	B	A	-	A	A	B
seq19D09		A	A	-	B	B	-	B	-	A	-	A	A	A	-	A	B	B	B	B	A	-	B	-	A	A	A	B	B	B	B	B	B	A	A	B	A	B	B	B	B	A	-	B	B	-	A	B	A
seq19E07		A	A	B	A	A	-	H	-	B	-	A	B	A	-	H	B	A	A	-	B	-	B	-	A	A	A	B	B	B	-	A	A	B	B	-	B	H	A	A	A	B	B	B	H	A	A	A	A
seq19E09		A	A	-	B	B	-	B	-	-	-	B	H	-	-	A	B	A	-	B	B	-	B	-	A	-	A	B	-	-	A	B	B	H	-	A	A	B	-	B	H	B	-	A	A	-	-	-	-
seq9A07		A	A	A	B	A	-	B	-	A	-	B	A	A	-	A	B	A	A	B	B	-	B	A	A	A	B	B	B	A	A	B	A	A	-	A	A	B	B	B	A	A	-	A	A	-	B	B	A
RI2A06		B	A	B	B	B	A	B	B	B	B	B	A	B	B	A	A	B	B	A	A	B	B	B	B	B	A	A	A	B	A	A	A	B	B	B	A	A	A	B	A	A	A	A	A	A	B	B	B
RN17B08		A	A	B	B	A	A	A	-	B	-	A	B	A	-	A	B	A	A	A	B	-	B	A	-	A	A	B	A	B	B	B	-	A	A	B	A	A	A	B	A	B	B	B	A	A	A	A	A
TC11A04		A	A	B	A	A	A	B	A	B	B	A	B	A	A	B	B	A	A	B	B	B	B	H	B	A	A	A	A	B	B	B	B	A	A	B	A	A	A	A	A	B	A	B	H	A	B	A	A
TC11E04		-	A	B	B	H	H	B	A	A	A	A	B	A	A	B	B	B	B	B	B	H	A	B	B	A	A	B	B	A	A	H	A	B	B	H	A	A	A	H	B	B	A	A	A	B	H	A	A
TC11H06		A	B	H	H	A	-	B	A	B	-	A	H	B	-	H	A	B	B	H	A	B	B	B	B	A	A	H	B	H	B	B	B	B	A	B	B	B	B	B	B	B	-	A	H	A	A	B	H
TC1D12		B	B	A	A	A	-	A	A	A	-	A	A	B	-	B	A	A	B	B	A	-	B	B	B	-	B	A	A	A	A	B	B	B	B	B	B	B	A	A	B	B	B	B	B	B	B	B	B
TC2A02		A	H	B	B	A	H	A	B	A	A	A	B	B	A	A	A	A	A	H	A	B	B	B	B	B	B	A	A	A	A	B	A	A	A	A	H	B	A	H	A	A	A	A	B	B	B	B	B
TC2G05		A	A	A	A	A	-	A	-	B	-	A	A	-	-	B	A	B	B	B	B	A	A	A	A	A	B	B	B	A	A	A	-	A	B	-	A	B	B	B	B	B	-	A	A	A	B	A	A
TC3B04		B	B	B	A	A	A	A	B	A	B	A	A	B	-	B	A	B	B	-	A	B	A	A	A	A	A	A	A	A	A	A	B	A	B	B	A	B	A	B	B	B	B	B	B	A	A	B	B
TC3G05		A	A	A	B	A	A	B	A	A	B	B	A	A	-	A	B	A	A	B	B	A	-	A	A	A	B	B	B	A	A	B	B	B	A	A	A	B	A	B	A	A	A	A	A	A	A	B	A
TC4E09		B	B	A	A	A	B	A	B	B	B	B	A	B	-	A	A	B	B	H	A	A	B	A	A	A	-	B	B	B	A	B	B	B	B	B	A	-	B	B	-	B	A	A	A	-	A	B	B
TC4E10		A	A	A	A	A	A	B	B	B	B	A	B	B	-	A	A	B	B	A	B	A	B	B	B	A	A	A	A	A	A	A	A	B	B	A	A	B	A	A	B	B	A	B	A	A	B	B	B
TC5A06		B	B	B	B	B	-	A	-	B	-	A	A	B	-	B	-	A	A	A	B	A	B	A	A	B	B	B	A	A	A	A	A	A	A	A	-	-	B	B	A	B	-	B	-	A	B	A	A
TC5C05		H	H	B	B	H	B	A	B	A	A	B	H	A	-	H	B	A	B	A	A	A	B	A	A	B	B	B	B	A	A	A	A	B	B	B	A	B	B	B	A	A	A	A	A	B	A	B	H
TC6E01		A	A	A	B	A	A	B	A	H	B	B	A	H	H	A	B	H	A	B	B	-	B	A	A	B	B	B	B	A	A	B	A	A	B	A	A	B	A	B	H	H	A	A	A	A	B	B	A
TC7H11		A	A	A	-	B	A	B	A	A	A	B	A	A	-	B	A	A	A	H	H	A	B	A	A	B	A	B	B	B	A	H	A	A	A	B	B	A	A	A	A	B	A	A	B	A	B	A	A
TC9H08		A	B	B	B	H	H	H	B	A	A	H	A	B	-	A	A	B	B	H	B	-	B	B	A	A	B	H	H	-	A	B	B	A	A	B	B	H	B	B	H	H	B	B	A	A	B	H	A
i) Genotype scores of RIL individuals in the population RIL-9
Marker loci		Segregation data
TC2A02a		-	-	-	-	-	-	-	-	-	-	-	-	-	-	-	-	-	-	-	-	-	-	-	-	-	-	-	-	-	-	-	-	-	-	-	-	-	-	-	-	-	-	-	-	-	-	-	-
		C	C	C	C	A	A	A	C	A	C	C	C	A	A	C	A	C	-	A	C	A	C	C	C	A	-	A	C	A	C	A	A	A	A	C	C	C	A	C	A	A	C	A	C	-	C	C	C
		A	C	A	C	C	A	C	C	C	A	C	C	C	C	C	C	C	-	C	A	A	C	A	C	C	A	C	-	C	C	A	C	A	-	A	C	A	A	C	A	A	A	-	C	-	A	A	A
		A	C	C	C	A	A	A	C
TC2A02b		A	B	B	B	B	B	B	B	B	A	B	H	B	A	A	B	A	B	A	A	A	B	A	H	H	B	B	B	A	B	A	A	H	A	B	B	B	B	B	H	A	B	B	B	A	A	B	B
		B	B	B	B	A	A	A	B	B	B	B	B	B	B	B	B	B	-	B	H	B	B	B	B	B	-	B	B	B	B	B	B	B	B	B	B	B	B	B	B	B	B	B	B	A	B	B	B
		B	B	B	B	B	B	B	B	B	B	B	B	B	B	B	B	B	-	B	B	B	B	B	B	B	B	H	-	B	B	B	B	B	-	H	B	B	B	B	B	B	B	-	B	-	B	B	B
		B	B	B	B	B	B	B	B
TC2E05		B	A	A	A	B	A	B	A	A	H	H	B	A	A	A	B	A	A	H	A	A	A	B	A	H	A	H	A	A	H	B	B	B	B	B	B	B	A	-	B	A	B	A	B	B	-	B	B
		A	B	A	B	B	A	A	B	A	A	A	B	B	B	B	B	A	B	A	A	A	B	A	A	A	B	B	A	A	A	A	A	H	B	B	A	B	-	B	B	A	B	B	A	B	B	B	B
		B	A	A	H	B	A	B	A	A	B	B	A	H	B	B	B	A	-	B	H	A	A	A	B	H	B	B	B	A	A	A	A	A	-	A	H	B	B	A	B	B	-	-	A	-	B	A	A
		B	A	B	B	B	H	B	B
TC7C06		B	A	B	A	A	A	B	A	A	B	B	A	H	H	H	A	A	A	B	B	B	B	A	A	B	H	A	A	B	H	A	A	A	B	B	H	A	H	-	B	A	A	B	B	B	B	B	A
		A	A	H	A	A	B	A	A	A	B	B	B	A	A	B	A	B	A	A	H	B	A	A	A	A	H	A	B	H	A	A	B	A	A	A	A	H	-	A	B	H	B	B	A	B	A	A	B
		H	B	B	B	B	B	A	B	B	B	A	A	A	A	B	A	B	-	A	B	H	B	A	B	B	B	A	B	B	A	A	B	B	-	A	A	A	B	A	B	B	B	-	H	-	B	B	A
		B	A	A	B	A	B	H	A
TC9H09		B	B	A	A	A	A	A	A	A	A	B	B	A	A	A	A	B	B	A	B	H	B	A	B	A	B	A	A	B	B	B	H	A	A	A	A	B	A	B	B	A	B	A	B	A	A	B	B
		H	B	B	B	A	B	B	B	A	H	A	B	B	A	B	B	H	A	A	B	A	A	A	A	H	B	A	A	A	A	B	A	B	A	A	B	B	B	B	B	A	A	A	A	A	A	B	B
		A	B	A	A	B	B	B	A	A	A	A	H	A	B	B	B	A	-	B	A	A	A	A	H	H	A	A	B	A	A	B	B	A	-	H	B	A	B	B	B	B	A	-	A	-	B	B	B
		B	B	A	B	B	B	A	B
TC11A04		B	A	A	A	B	A	B	B	B	H	H	A	B	A	A	A	A	A	B	B	B	B	A	A	B	H	B	A	H	H	A	H	A	B	B	H	A	H	A	B	B	A	B	A	B	B	B	B
		A	A	B	A	A	B	A	A	A	B	B	B	A	A	B	A	H	A	A	A	B	A	A	A	A	A	A	B	B	A	A	B	H	A	A	A	H	A	A	B	H	H	B	A	B	A	B	B
		H	B	H	H	B	B	A	B	B	B	A	A	A	A	B	A	A	A	A	B	H	B	H	B	B	B	A	B	B	A	B	A	B	A	A	A	A	B	A	B	B	B	B	B	B	B	B	A
		B	A	A	B	A	B	-	A
AC3C07		A	B	A	A	A	A	B	A	A	A	A	A	A	B	B	A	B	A	B	B	B	A	B	A	B	B	A	B	A	B	A	B	A	B	A	B	A	A	A	A	B	A	B	A	A	A	A	B
		A	A	B	B	B	A	A	A	A	A	B	B	A	A	B	B	A	A	B	B	B	A	A	A	A	A	A	A	B	A	B	B	B	A	A	A	B	A	A	A	B	B	-	B	A	A	A	A
		B	A	B	B	A	B	A	A	B	B	A	B	B	A	A	A	A	B	A	B	A	B	A	A	A	A	A	A	B	A	A	A	B	A	A	A	B	B	A	A	B	A	B	B	A	B	B	A
		A	B	B	B	B	B	B	A
seq2F10		C	C	C	C	C	A	C	A	A	C	C	C	C	A	A	A	C	C	C	A	C	A	A	A	C	A	C	C	C	C	C	C	C	C	A	A	A	C	A	A	A	C	A	C	A	C	C	C
		C	C	C	A	C	C	C	C	C	C	C	C	C	A	C	A	C	A	C	C	C	C	C	C	C	A	C	C	C	C	A	C	C	C	A	C	C	A	C	C	C	A	C	C	A	A	C	A
		C	A	A	C	A	A	C	A	A	A	C	A	C	A	A	C	A	-	A	C	A	A	A	C	C	C	C	C	A	C	C	A	C	-	C	A	A	C	A	A	C	A	-	A	-	C	A	A
		A	C	C	A	C	A	C	C
seq14G03		A	H	H	H	A	B	B	A	B	B	A	B	A	B	B	A	H	A	B	B	A	A	A	A	A	H	H	B	B	B	A	A	A	A	A	B	B	B	B	B	A	B	A	A	B	A	B	H
		A	B	H	A	B	A	H	B	A	B	B	B	A	B	A	A	B	A	A	B	B	B	B	A	A	A	A	B	B	B	A	B	A	B	B	A	B	B	B	A	A	B	B	B	B	B	A	A
		A	B	B	A	B	B	A	B	B	A	B	A	B	B	A	B	A	A	B	B	A	B	A	B	B	B	B	B	B	A	A	B	A	A	H	B	B	A	H	H	A	A	-	-	A	H	A	A
		A	A	B	A	A	H	B	A
TC1A01		-	B	A	A	B	A	A	B	-	B	A	A	H	A	A	A	A	A	B	B	B	B	A	A	A	B	-	A	A	A	A	A	A	B	B	A	A	B	A	A	-	A	B	A	B	B	B	B
		A	H	A	A	B	H	A	-	A	B	B	A	A	A	B	A	B	B	B	-	B	A	A	A	A	A	A	A	-	A	A	B	A	A	A	A	A	-	A	-	A	-	B	A	-	A	-	-
		-	-	-	-	-	-	-	-	-	-	-	-	-	-	-	-	-	-	-	-	-	-	-	-	-	-	-	-	-	-	-	-	-	-	-	-	-	-	-	-	-	-	-	-	-	-	-	-
		-	-	-	-	-	-	-	-
TC3H02		B	B	B	B	B	B	B	B	B	B	A	A	A	B	B	A	A	A	B	B	B	A	B	A	B	A	A	A	B	A	B	B	B	A	A	B	B	B	B	A	B	B	A	A	B	B	A	A
		B	A	B	B	A	B	B	B	B	A	B	A	B	B	H	A	A	A	A	B	B	A	B	A	H	A	B	H	A	A	H	B	A	B	B	A	B	B	H	B	A	B	B	B	B	A	A	A
		A	A	A	B	B	A	B	A	A	B	A	A	B	A	B	B	A	A	B	A	A	A	A	B	H	H	A	B	A	B	A	A	A	A	A	A	B	B	B	A	A	-	H	A	B	B	A	B
		B	B	H	A	A	B	A	A
TC5D06		A	A	A	A	A	A	B	A	B	H	B	A	A	B	B	B	A	A	B	A	B	A	A	B	A	A	B	B	A	B	A	A	A	A	A	B	B	B	A	B	B	B	H	A	B	A	B	B
		B	B	A	B	A	A	A	A	A	A	H	B	B	B	A	B	A	B	A	A	B	A	B	B	B	A	B	B	A	A	A	A	A	H	B	A	B	A	A	H	A	H	B	A	H	B	B	A
		-	B	A	A	A	B	A	H	B	B	B	A	A	B	A	H	A	A	B	B	B	B	A	A	A	H	A	B	A	A	A	A	A	B	B	A	A	A	A	B	A	B	-	B	A	A	A	B
		A	A	B	B	A	A	A	A
TC9F04		-	A	A	A	H	B	B	B	A	B	B	A	H	A	A	B	A	B	B	A	B	B	A	B	A	B	A	B	B	B	A	H	A	A	A	B	B	A	B	B	A	A	A	A	B	B	B	B
		B	A	A	B	A	A	A	B	A	B	A	A	B	A	B	A	B	A	B	A	B	B	B	B	A	A	B	B	A	A	B	B	B	B	B	A	B	B	A	A	A	A	B	B	A	B	B	A
		A	B	A	B	H	A	A	B	A	A	A	A	A	A	A	B	B	A	B	A	A	H	A	A	A	A	B	A	B	A	A	A	-	A	B	A	B	A	-	B	A	A	A	B	B	A	A	B
		B	A	B	B	B	B	B	B
AC2B03		A	H	B	H	A	B	B	A	B	B	A	H	A	A	A	B	B	B	B	A	B	B	A	A	A	B	H	A	B	B	B	H	B	B	A	H	B	B	A	B	A	A	B	B	B	A	B	B
		B	A	A	H	A	A	B	H	A	A	B	H	B	B	B	A	A	A	H	B	A	B	H	A	B	A	A	B	A	A	H	B	B	H	A	A	B	B	H	B	B	A	B	A	B	B	H	B
		B	A	A	A	H	B	A	A	H	B	A	A	B	B	A	A	B	H	A	A	A	B	A	A	H	B	B	B	B	B	B	B	B	A	B	B	B	-	A	B	A	B	A	-	A	A	A	A
		B	B	B	B	B	B	-	-
RN13D04		A	B	B	B	A	A	A	-	-	B	H	B	H	B	B	B	A	B	A	A	A	A	B	-	A	B	A	A	A	H	A	-	-	A	B	A	B	H	-	A	H	A	A	-	H	-	-	A
		A	B	-	A	A	B	B	H	A	B	A	B	A	A	B	B	B	B	B	B	A	-	H	B	B	A	B	A	A	A	B	A	A	-	A	B	-	-	A	-	-	-	-	H	B	-	-	B
		-	H	A	B	B	-	-	A	-	B	A	A	A	B	B	B	B	B	A	B	A	B	A	-	B	-	A	-	-	-	A	A	-	-	B	-	-	B	B	B	B	B	-	-	A	-	H	A
		-	-	H	-	B	B	B	B
seq4B11		C	C	A	C	A	A	C	C	C	A	A	C	C	C	A	C	C	A	A	A	C	C	C	A	C	A	C	A	A	C	A	C	A	C	A	A	C	C	C	C	C	A	A	C	A	A	C	C
		A	C	A	C	C	A	A	C	A	A	A	C	C	C	A	C	A	A	C	C	C	C	C	A	C	A	C	A	C	C	A	A	C	C	C	C	A	C	C	C	C	C	C	C	C	A	A	C
		C	C	C	A	A	C	A	C	A	A	C	A	A	A	C	A	C	A	C	A	A	C	A	C	C	C	C	C	C	C	A	C	C	C	C	C	A	C	C	C	A	A	C	A	A	C	A	C
		C	A	C	C	A	C	C	A
seq4E08		A	A	B	A	A	A	B	A	A	A	B	B	H	A	A	B	B	B	A	A	B	A	B	A	A	B	A	B	A	H	H	B	B	A	A	B	A	A	B	A	A	B	B	B	B	B	B	A
		B	B	B	A	A	A	B	B	A	H	A	A	H	B	B	A	B	A	B	A	B	B	B	H	A	A	A	B	B	B	A	B	B	B	B	A	B	B	B	B	H	H	B	B	A	B	B	A
		A	B	B	A	A	A	A	B	A	A	B	A	B	B	B	B	A	A	B	A	A	H	A	H	H	B	A	A	B	A	A	A	A	B	A	H	B	B	A	A	B	A	A	-	B	B	A	A
		H	B	A	B	A	B	A	B
TC1D02		A	H	A	-	A	-	-	-	B	H	H	A	H	B	A	A	A	B	-	A	B	B	A	B	A	B	B	B	B	-	A	-	B	A	A	B	H	A	A	-	-	B	B	A	B	A	H	A
		B	B	A	B	-	-	A	A	A	A	A	B	B	B	A	B	A	A	A	A	B	A	B	B	A	A	B	B	A	A	H	A	A	H	A	A	A	-	A	A	A	A	B	A	A	B	A	A
		-	B	A	A	A	A	A	A	B	B	B	A	A	B	A	B	A	-	B	B	A	B	B	A	A	B	B	B	A	A	B	B	A	B	B	A	A	A	A	A	A	B	-	-	B	A	A	A
		A	-	B	B	B	A	B	A
TC1E06		B	B	B	B	A	B	B	A	B	H	B	B	B	B	B	B	H	A	A	H	B	B	B	H	H	B	B	B	B	H	A	-	A	A	B	B	B	A	B	B	B	B	B	-	B	A	B	B
		A	A	B	B	A	B	B	B	A	A	B	A	A	H	A	B	B	B	A	-	B	A	B	H	-	A	A	B	A	A	B	B	A	B	B	A	B	H	H	B	A	B	B	B	B	A	B	B
		-	B	B	B	B	A	A	B	A	A	B	B	B	B	A	B	B	-	A	A	B	A	A	A	A	B	A	B	B	B	A	A	B	A	A	A	B	B	A	-	A	A	-	-	A	H	B	A
		H	H	A	A	B	B	A	B
TC3B05		A	-	B	H	H	B	B	A	A	B	A	B	A	A	A	B	A	B	B	H	B	B	A	B	A	B	A	A	A	A	A	H	A	A	B	A	A	B	A	H	A	A	A	H	A	B	A	B
		A	A	A	A	B	A	A	H	B	A	B	B	B	H	A	B	B	A	B	B	B	B	A	A	A	B	B	A	B	B	A	B	A	B	B	B	A	B	B	B	H	A	B	H	A	A	A	B
		B	B	A	B	B	H	A	B	A	B	A	A	A	H	A	H	B	B	H	A	B	H	B	A	A	A	A	B	B	A	B	B	A	B	A	B	A	B	B	B	B	A	-	A	B	A	B	B
		B	B	H	A	A	A	B	H
TC4G10a		A	B	A	A	A	A	A	A	A	A	B	B	A	A	A	A	A	B	A	H	H	H	H	B	A	B	A	A	B	B	B	H	A	B	A	A	B	A	B	B	A	B	A	B	A	A	B	B
		H	A	A	A	A	A	A	H	A	H	A	B	B	B	B	B	B	A	A	B	A	B	H	B	H	B	A	A	A	A	B	A	B	A	A	B	B	B	B	B	A	A	H	A	A	A	A	B
		A	B	A	B	B	B	B	A	A	A	A	H	A	B	B	B	A	B	B	A	A	A	H	B	B	A	H	B	B	A	B	B	A	A	H	B	A	B	B	B	B	B	A	A	A	A	B	B
		H	B	A	B	B	B	A	A
TC4G10b		A	A	B	A	B	B	B	A	B	A	A	A	A	B	A	A	A	A	A	H	A	B	A	A	A	B	A	A	H	A	A	A	A	B	A	A	A	B	A	A	B	B	B	A	A	A	A	A
		B	B	B	B	A	A	A	B	B	A	A	B	A	B	B	B	A	B	B	A	A	B	A	A	B	A	B	A	A	B	A	B	B	B	B	B	B	A	B	B	B	A	A	A	A	A	A	A
		A	B	B	A	B	B	B	A	H	B	B	B	A	B	B	B	A	-	A	A	A	A	A	B	H	A	A	A	B	B	A	A	B	-	A	A	B	B	B	B	A	B	-	B	-	A	A	A
		B	B	A	B	A	B	B	B
TC9B08		A	A	B	B	B	B	B	A	A	B	A	B	A	A	A	B	B	A	A	B	B	B	B	A	B	B	A	A	A	A	A	A	A	A	B	A	A	B	A	A	B	B	B	B	A	A	A	B
		A	A	A	A	A	A	A	B	B	A	B	A	B	A	A	B	B	-	B	B	B	B	A	A	A	B	B	A	A	B	A	B	A	A	B	B	B	A	B	B	B	A	-	B	B	B	B	B
		B	B	A	B	B	H	A	B	A	B	B	A	A	A	A	B	B	B	H	A	B	A	A	B	B	A	A	B	-	A	B	B	A	A	A	B	A	B	A	A	B	A	A	A	B	A	B	B
		B	B	A	A	A	A	A	B
RI1F06		-	B	-	A	A	A	B	-	B	A	B	B	B	A	A	B	B	B	A	A	B	A	B	B	A	-	H	B	B	H	A	B	-	A	A	B	A	H	A	A	A	B	B	B	B	B	B	A
		B	B	B	A	A	A	B	-	A	A	A	B	B	B	B	-	B	A	B	B	B	B	B	-	-	A	A	B	A	B	A	B	B	B	B	A	B	-	B	-	A	B	-	B	-	B	-	A
		-	B	B	A	B	B	-	B	-	-	H	A	B	B	H	B	A	-	B	A	A	H	B	H	H	B	A	-	B	A	A	A	H	B	A	-	B	B	-	-	B	A	-	-	H	B	A	H
		A	H	A	B	-	-	-	B
seq3B08		B	A	B	A	B	A	B	A	B	B	B	A	A	B	A	-	B	B	B	A	A	B	A	A	A	B	A	A	A	A	A	-	A	B	A	A	A	B	A	A	-	B	B	A	A	B	B	A
		B	A	B	B	B	A	A	-	B	A	A	B	A	B	B	B	A	B	B	A	A	B	A	A	B	A	B	A	B	B	A	B	A	A	B	A	B	A	B	B	-	A	A	A	-	A	A	A
		-	B	B	A	B	B	B	A	-	A	A	A	A	B	B	B	A	B	A	A	A	A	A	B	B	A	B	A	B	B	A	A	B	B	A	A	-	B	A	B	-	B	-	-	B	B	A	A
		B	-	A	B	A	B	B	B
seq11G07		B	A	B	A	B	A	B	B	B	B	A	A	B	B	B	A	B	B	B	A	B	B	B	A	H	A	B	B	A	H	A	A	A	B	B	A	A	A	A	A	B	A	B	A	B	H	B	A
		B	A	B	A	B	B	B	A	B	A	A	B	B	A	B	A	A	B	A	H	A	A	H	B	A	B	B	A	H	B	B	B	B	B	A	B	A	B	B	A	B	B	A	B	B	A	A	A
		-	A	A	B	A	A	A	B	B	B	B	A	B	A	A	B	B	B	A	B	A	A	A	B	B	B	A	H	B	A	A	B	A	B	B	B	A	B	B	A	B	B	H	-	B	B	B	H
		H	B	B	B	A	A	B	A
seq13A10		B	B	B	B	B	B	B	-	B	A	A	A	B	A	B	A	B	B	A	B	B	B	A	A	A	B	B	A	A	A	B	B	B	A	A	A	A	B	A	A	B	A	A	B	B	B	B	A
		A	A	A	B	B	B	A	A	B	B	A	B	A	A	B	A	A	B	B	A	A	B	A	A	B	A	A	A	B	A	B	A	A	B	A	B	A	A	A	B	A	B	B	B	B	A	B	A
		A	B	B	A	A	B	H	A	A	B	B	B	B	B	B	B	B	-	B	B	A	A	A	B	B	B	A	A	A	B	A	A	A	A	B	A	B	B	A	B	B	A	A	B	A	B	A	B
		B	A	A	B	B	A	B	A
seq19B12		A	B	A	A	A	A	A	A	A	A	B	B	A	A	A	A	A	B	A	A	B	H	A	B	A	B	A	A	B	B	B	B	A	B	A	A	B	A	B	B	A	B	A	H	A	A	B	B
		H	A	A	A	A	A	A	A	A	A	A	B	B	B	B	B	A	A	A	A	A	B	A	A	A	B	A	A	A	A	B	A	B	A	A	B	B	B	H	B	A	A	A	B	B	B	A	B
		A	B	A	B	B	B	B	A	A	A	A	H	H	B	B	B	A	B	B	A	A	A	A	B	A	A	A	B	B	A	B	B	A	A	B	B	A	B	B	B	B	A	H	A	B	A	B	B
		A	B	A	B	B	B	A	A
seq19G07		B	A	A	B	A	A	A	B	B	A	B	A	A	B	B	B	A	B	A	B	B	B	A	A	H	B	A	H	B	H	A	H	A	B	H	B	B	B	A	B	B	A	B	B	A	B	B	H
		B	B	A	B	B	A	A	A	A	A	B	B	B	A	A	B	B	B	B	A	A	B	B	B	-	A	B	A	-	A	B	A	B	A	A	A	B	A	A	B	B	B	A	H	-	H	B	B
		A	A	B	B	A	A	B	H	H	A	B	B	B	B	A	A	B	A	A	A	A	B	A	A	H	B	B	A	A	A	A	B	B	A	A	B	B	B	A	A	A	A	H	A	B	A	A	B
		A	A	A	A	A	A	A	B
TC3A12		H	A	A	B	B	A	B	A	A	B	H	A	B	H	A	A	A	H	B	A	A	A	A	A	B	A	B	H	A	B	B	B	B	B	A	A	A	B	A	B	A	B	A	B	A	H	A	A
		B	B	B	A	A	B	A	H	A	B	A	H	B	A	A	B	B	A	A	A	B	B	B	B	A	A	B	B	B	B	A	B	A	H	A	B	B	A	B	A	B	A	B	B	A	A	H	A
		B	A	A	B	A	A	B	A	A	A	A	A	H	A	A	H	A	-	A	B	A	A	A	H	B	H	A	A	A	A	A	A	B	-	B	A	A	B	A	A	B	A	-	A	-	A	B	A
		A	B	A	H	A	A	A	B
TC3A121		H	A	A	B	B	B	B	A	A	B	H	A	B	B	A	A	A	H	B	A	A	A	A	A	B	A	B	B	A	H	B	B	B	B	A	A	A	B	A	B	A	B	A	B	A	A	A	A
		B	B	B	A	A	B	A	A	A	B	A	H	B	A	A	B	B	A	A	B	B	B	B	B	A	A	B	B	A	B	A	B	A	A	A	B	B	A	B	B	B	A	B	B	A	A	B	A
		B	A	A	B	A	A	B	A	A	A	A	A	B	A	A	A	A	H	A	B	A	A	A	B	B	B	A	A	A	A	A	A	B	A	B	A	A	B	A	A	B	A	H	A	A	A	B	A
		A	B	A	A	A	A	A	B
TC3H07		A	B	B	A	H	H	B	A	A	B	B	B	H	H	B	A	A	H	B	B	H	H	H	B	A	B	B	A	B	H	H	H	A	B	B	B	A	H	A	H	A	A	A	A	B	B	H	H
		B	A	A	H	H	H	A	H	A	B	A	B	A	A	B	A	A	A	A	H	B	H	A	H	A	A	B	A	A	B	H	B	B	B	B	H	H	A	B	B	B	A	B	H	H	H	A	A
		A	B	B	H	H	B	H	B	A	B	H	H	B	A	A	A	A	-	B	B	B	A	B	B	H	B	A	A	A	A	B	B	B	-	H	B	A	B	B	B	A	B	-	A	-	A	A	A
		B	A	B	B	A	B	A	A
TC3H07		H	B	B	H	A	H	B	H	H	B	B	B	B	A	B	H	H	H	B	B	A	H	H	B	A	B	B	A	B	A	H	H	H	B	B	B	A	A	A	A	A	A	H	H	B	B	H	A
		B	H	H	A	A	H	A	A	H	B	H	B	H	H	B	A	H	H	A	H	B	H	A	B	H	H	B	H	A	B	B	B	B	B	B	A	A	A	H	B	B	A	B	H	A	H	H	H
		A	B	B	H	H	B	H	B	H	B	A	A	B	H	H	H	H	-	B	B	B	A	A	B	A	B	A	H	H	H	B	B	B	-	H	B	H	B	B	B	H	A	-	H	-	H	H	H
		B	H	B	B	A	B	H	H
TC4G02		B	A	A	B	B	A	A	B	B	H	H	A	H	A	A	B	B	A	B	B	B	B	A	H	H	B	B	A	B	H	A	A	B	B	A	B	B	H	H	B	A	A	B	B	A	B	A	B
		A	H	A	A	A	A	A	A	A	A	B	B	A	A	B	B	B	B	B	A	H	A	H	A	H	A	B	B	A	A	A	A	B	A	A	A	B	B	B	B	A	A	B	H	B	B	B	B
		-	A	A	A	B	B	A	A	A	A	B	A	B	A	B	-	B	B	B	A	A	B	A	A	A	B	B	B	B	A	A	A	A	B	B	B	B	A	A	H	B	A	B	A	B	H	B	A
		A	A	A	A	H	A	A	B
TC4G02		A	A	A	A	A	B	B	B	A	B	B	B	H	B	A	H	B	A	A	A	B	B	B	B	A	B	H	B	A	A	B	B	B	A	B	H	A	A	B	B	A	A	A	B	A	A	A	B
		A	A	B	B	A	A	A	A	A	B	B	B	B	B	B	B	A	B	A	B	A	B	B	A	B	B	A	A	B	A	B	B	B	A	A	A	B	B	B	B	A	A	B	H	A	B	A	H
		-	B	A	B	H	A	B	B	B	A	B	B	A	B	A	-	A	A	B	B	B	A	A	A	B	B	B	B	A	B	A	B	H	B	H	A	A	B	A	A	H	B	B	B	A	A	B	A
		A	B	B	A	B	H	A	B
TC6E01		H	A	H	B	A	A	B	A	A	B	B	A	B	A	A	A	B	H	B	A	A	A	A	A	H	A	H	B	B	H	B	B	B	A	A	A	A	B	A	A	A	B	A	B	A	H	H	B
		B	H	B	A	B	B	A	A	A	B	A	B	B	A	A	B	B	A	A	A	A	H	B	B	B	A	B	B	A	B	A	B	A	A	A	B	B	A	B	B	B	A	B	B	A	A	B	-
		B	A	A	B	A	A	B	A	A	A	B	A	B	A	A	A	A	B	A	B	A	A	B	-	B	H	B	B	A	B	B	A	B	A	B	A	A	B	A	A	B	A	A	A	B	B	A	A
		A	B	B	A	H	A	B	B
TC6H03		B	A	A	A	A	A	B	A	B	B	A	B	H	A	A	A	B	A	A	A	A	A	A	B	A	B	H	B	A	A	B	A	B	A	B	A	B	A	B	H	A	A	B	B	B	H	B	H
		B	H	A	A	A	A	A	B	H	B	B	B	A	B	A	A	A	A	A	A	A	B	B	B	B	B	B	H	A	B	B	A	B	B	B	B	B	A	B	B	B	A	B	B	A	B	A	A
		A	A	A	B	A	A	B	B	B	A	A	A	A	B	B	A	B	B	B	B	A	A	A	B	B	B	A	A	A	B	B	B	A	A	H	A	A	A	A	B	A	A	H	A	A	A	B	A
		A	A	B	A	A	A	A	A
TC7A02		B	A	A	A	A	B	B	A	B	B	H	H	A	A	A	A	B	A	A	A	B	B	A	A	A	B	A	A	A	A	B	A	A	A	A	A	B	H	B	H	A	A	B	B	H	B	H	B
		A	A	A	A	A	A	A	B	B	B	B	B	A	B	B	A	B	A	H	A	B	B	A	A	A	B	B	H	A	B	A	B	A	H	B	B	A	A	B	B	B	A	A	B	B	B	A	-
		-	B	A	B	B	A	B	B	B	A	A	A	B	-	B	A	B	B	A	A	A	A	A	B	B	B	A	A	B	A	B	B	A	A	A	A	A	A	A	B	A	A	-	A	A	A	B	B
		B	A	B	A	A	B	A	A
TC7G10		A	A	A	B	A	B	B	B	B	B	B	A	H	B	B	A	B	B	A	B	B	H	B	A	H	B	H	A	B	A	A	B	B	B	H	H	H	H	B	A	A	A	B	B	H	B	H	A
		B	B	A	B	A	A	A	H	B	B	B	A	H	A	A	B	A	H	H	A	B	H	A	A	A	B	A	H	A	B	A	B	B	B	B	A	H	B	H	H	H	A	B	B	H	A	B	B
		A	A	A	B	B	B	B	A	H	B	-	B	A	B	A	B	B	B	B	A	A	H	B	H	H	B	B	B	H	B	B	B	H	A	A	A	B	A	A	B	B	B	B	H	B	B	A	A
		H	A	B	H	B	B	H	A
seq2C10		A	H	H	B	A	B	B	B	B	B	A	A	A	B	A	A	B	B	A	B	B	A	B	H	H	B	A	A	B	A	B	-	-	B	A	A	A	H	B	A	B	A	B	B	A	B	A	H
		B	B	A	H	A	A	A	H	B	B	B	A	A	A	A	H	A	H	H	B	B	A	A	-	A	B	B	H	-	B	A	B	B	B	B	A	A	B	A	A	A	H	B	B	-	A	B	B
		H	A	H	B	B	B	B	A	A	B	B	A	A	B	A	A	B	-	B	A	A	A	A	A	A	B	B	-	A	B	B	B	A	A	A	B	B	A	A	B	B	-	-	-	-	B	A	A
		A	-	B	A	-	B	A	A
GM1985		A	C	A	C	C	A	A	A	C	C	A	C	A	C	C	A	C	C	C	C	C	C	A	A	C	C	A	C	C	C	C	C	C	A	C	C	C	A	A	C	A	A	C	C	A	C	C	C
		C	C	C	C	C	C	C	A	C	C	C	A	C	C	C	C	C	C	A	A	C	A	C	C	A	A	C	C	A	A	C	C	C	C	A	C	A	A	C	C	C	A	C	C	C	C	C	A
		C	A	A	C	C	A	A	A	A	A	A	C	C	C	C	C	C	C	A	C	A	C	A	C	C	A	C	A	A	A	A	A	A	A	A	A	A	A	A	A	A	A	A	A	A	A	A	A
		A	A	A	A	A	A	C	A
GM2638		B	A	B	B	A	B	B	B	B	A	B	A	H	B	B	A	H	B	A	B	B	A	H	B	H	B	H	A	B	A	A	B	B	A	B	B	B	B	B	H	A	H	B	A	B	A	A	B
		B	B	B	B	A	B	B	B	B	B	B	A	B	A	A	B	A	B	B	A	B	H	A	A	B	B	A	A	A	A	B	B	A	B	B	A	B	A	B	B	A	B	B	B	B	A	B	B
		A	B	A	B	B	B	A	B	H	B	B	B	A	A	A	B	B	-	A	B	H	A	A	A	H	B	A	A	A	A	B	B	A	B	A	A	H	A	A	B	A	B	-	B	B	B	H	A
		B	A	A	A	B	B	A	B
GM2009		A	B	A	B	B	B	B	B	A	B	H	B	A	B	A	B	A	A	A	B	B	B	B	B	A	B	H	B	A	B	B	B	B	B	B	A	A	B	A	B	A	B	A	A	A	A	A	A
		A	A	A	B	A	A	A	A	B	A	B	B	A	B	B	B	A	B	A	B	B	B	B	A	B	B	B	B	A	B	A	A	A	A	A	A	A	A	A	B	A	B	A	B	A	B	A	B
		-	A	H	B	B	B	A	B	-	A	B	A	B	B	-	B	A	B	B	B	A	A	A	A	A	B	B	-	-	B	A	A	A	B	B	B	B	B	-	B	B	-	-	B	-	B	H	A
		A	A	B	A	B	B	A	A
GM1539		A	B	A	A	A	B	A	A	B	H	A	B	H	B	B	B	A	B	B	B	B	B	A	B	A	A	A	A	H	A	B	B	A	A	B	B	A	A	B	A	B	A	A	B	B	B	B	A
		B	A	H	A	A	A	A	B	B	B	A	A	B	A	B	B	B	A	A	-	B	B	A	A	A	A	A	B	B	B	A	B	B	B	B	H	A	A	A	-	B	-	A	A	B	A	-	A
		-	A	A	A	A	B	A	B	-	B	B	A	B	B	A	H	B	B	B	A	A	B	A	-	B	B	B	-	-	-	A	B	B	-	B	H	A	B	B	B	B	B	-	-	-	H	B	A
		-	B	A	A	B	A	-	A
GM1073		A	H	A	H	B	A	H	A	A	H	H	A	H	B	B	A	B	H	A	A	H	H	B	A	H	B	H	A	B	H	B	H	B	A	A	A	B	A	A	A	A	A	A	A	B	A	A	A
		B	B	A	A	B	A	A	B	B	A	A	B	H	H	B	A	B	A	B	A	B	A	B	B	A	A	A	B	A	H	B	H	A	H	B	A	A	A	A	A	B	B	A	A	A	A	B	B
		A	B	A	B	A	H	H	B	B	A	H	B	B	A	A	B	A	B	A	A	H	H	A	A	H	B	B	B	B	A	A	B	A	B	A	B	B	A	A	A	B	B	B	B	B	B	B	A
		B	A	B	B	A	B	B	B
GM2106		-	-	H	A	B	H	A	A	A	A	A	B	H	H	H	A	A	H	A	A	B	B	B	H	A	B	A	B	A	H	B	B	-	H	B	B	A	B	B	A	B	A	H	A	H	H	B	A
		H	B	A	A	H	B	H	H	A	B	A	B	H	A	A	B	A	A	B	-	B	A	-	B	B	A	H	B	H	A	B	A	A	H	B	A	B	B	A	A	H	H	B	A	A	B	H	H
		A	A	B	B	B	B	B	A	A	B	A	A	B	H	B	A	B	-	H	A	H	A	A	B	B	B	H	B	B	H	B	B	B	B	B	A	A	A	B	B	A	H	A	A	B	B	B	A
		A	B	H	B	B	B	B	B
GM1720		C	C	C	C	A	C	C	C	C	A	C	A	A	C	C	A	C	C	A	C	C	A	C	C	A	C	A	A	C	A	C	C	C	A	C	C	C	C	C	C	A	C	C	A	C	A	C	C
		C	C	A	C	C	C	A	C	C	C	C	A	C	A	A	C	A	C	C	-	C	A	A	A	C	C	A	A	C	C	C	C	A	C	C	A	C	A	C	C	C	-	C	C	C	C	C	C
		A	C	A	C	C	C	C	A	C	C	C	C	A	C	A	C	C	C	C	C	A	A	A	A	C	C	A	-	A	C	C	C	A	A	A	A	C	A	A	C	A	C	-	C	C	C	A	A
		C	A	C	A	C	C	A	C
GM1953		A	B	B	B	A	A	A	A	B	B	A	A	B	B	B	H	A	B	A	B	A	A	B	A	A	B	H	A	A	H	A	H	A	A	B	A	B	H	A	A	H	B	A	A	A	A	H	H
		A	B	B	A	B	B	B	H	A	B	A	H	A	A	B	B	B	H	B	A	A	A	H	B	H	A	B	A	B	A	B	A	B	H	A	B	B	B	H	A	A	A	B	H	H	B	A	B
		A	H	A	B	H	A	A	A	A	H	A	A	A	H	A	B	B	A	H	B	H	B	A	B	B	B	A	A	H	A	A	-	A	B	B	B	A	B	B	B	B	A	-	A	A	B	A	A
		B	B	H	A	B	H	B	B
GM1901		B	A	A	B	A	A	B	A	B	B	A	H	A	A	A	A	B	A	A	A	A	B	A	A	A	B	H	B	A	A	B	A	H	A	H	A	B	A	B	B	A	A	B	B	B	B	B	B
		A	A	A	H	B	A	A	B	B	B	B	B	A	B	B	A	B	A	H	A	B	B	A	A	A	B	B	A	A	B	A	B	A	B	B	B	A	A	B	B	B	H	A	B	H	B	A	B
		H	B	A	B	A	A	H	B	B	A	B	A	B	B	B	A	B	B	A	B	A	B	A	B	B	B	B	A	A	A	B	B	A	A	A	A	A	A	A	B	A	A	A	A	A	A	B	B
		B	B	A	A	A	A	B	A
GM2724		B	A	B	B	A	A	B	H	A	A	B	A	A	A	A	B	B	B	A	B	B	A	B	A	A	A	A	A	A	A	H	A	A	B	A	A	B	A	A	B	B	B	A	B	A	B	A	B
		B	B	A	H	A	A	A	B	B	B	B	B	B	B	B	A	A	B	H	A	B	A	A	A	A	A	A	A	A	B	B	B	A	A	B	A	A	A	A	B	A	B	A	A	A	B	A	A
		B	B	A	A	B	B	A	A	A	A	B	B	A	B	A	B	B	B	B	A	A	A	B	B	A	B	A	B	B	B	A	A	B	B	B	A	B	A	A	A	B	B	A	B	B	B	A	B
		B	B	A	A	B	A	A	A
seq8E12		B	B	B	B	B	B	H	B	B	B	A	A	A	B	B	A	A	H	B	H	H	A	A	A	H	H	H	A	B	A	B	H	B	A	A	B	B	B	A	A	B	A	A	A	B	B	B	H
		B	A	B	B	A	B	B	B	B	A	B	H	B	B	A	A	A	B	A	B	B	A	H	A	B	A	B	H	A	A	B	B	A	B	B	A	B	B	A	A	A	A	B	B	B	B	A	A
		A	A	A	B	B	A	A	B	A	B	A	A	B	A	H	B	A	A	B	B	A	A	A	B	B	B	A	B	A	B	A	A	A	A	A	A	A	B	B	A	A	A	H	A	B	B	A	B
		A	B	H	A	A	H	H	A
GM2637		B	A	B	B	A	B	B	B	B	A	B	A	H	B	B	A	H	B	A	B	B	A	H	B	H	B	H	A	B	A	H	B	B	A	B	B	B	B	B	H	A	H	B	A	B	A	H	B
		B	B	B	B	H	B	B	B	B	B	B	A	B	A	A	B	A	B	B	A	B	H	H	H	B	B	A	A	A	A	B	B	A	B	B	A	B	A	-	B	H	B	B	B	H	A	B	B
		A	B	A	B	B	B	A	B	H	B	B	B	A	A	A	B	B	B	A	B	H	A	A	A	H	B	A	A	A	A	B	B	A	B	A	A	H	A	A	B	A	B	A	B	B	B	H	A
		B	A	A	A	B	B	A	B
GM1992		B	B	B	A	B	A	B	B	B	B	A	B	A	B	B	B	A	B	B	B	A	A	A	A	H	A	B	A	H	B	A	H	H	B	A	B	A	A	A	B	A	A	B	A	H	A	B	A
		B	B	B	A	B	B	B	A	A	A	B	A	B	B	B	A	A	A	A	H	B	H	B	B	H	B	A	B	A	A	B	B	B	A	A	B	B	A	A	B	A	B	A	B	H	B	A	B
		B	B	B	A	B	B	B	A	B	B	A	H	B	B	A	A	A	A	A	A	A	A	B	A	H	B	B	A	A	B	A	B	B	A	A	H	A	B	A	A	H	A	B	B	B	B	B	B
		A	A	B	B	A	B	B	A
GM2033		B	B	B	B	B	B	B	B	B	A	A	A	B	A	B	A	B	B	A	B	B	B	B	H	H	B	A	B	B	B	B	H	B	H	A	H	A	B	A	A	B	A	B	B	B	B	B	A
		H	A	A	B	B	A	A	A	B	B	A	A	A	A	B	A	A	B	B	-	A	B	H	A	B	A	A	A	-	A	B	A	A	B	A	B	B	A	A	-	A	B	A	B	B	A	A	A
		A	A	B	A	A	A	B	A	A	A	B	B	B	A	A	B	B	A	B	A	B	A	A	B	B	A	B	A	B	B	B	B	B	A	B	A	B	A	A	B	B	A	A	B	A	B	A	B
		A	A	A	B	A	A	A	A
GM1628		B	A	A	A	A	A	H	A	A	H	A	A	H	H	-	A	B	B	B	A	B	A	A	B	A	B	H	A	B	B	B	H	B	A	B	H	B	B	B	A	A	H	A	B	A	B	B	A
		A	B	A	A	H	A	A	H	H	B	B	A	A	B	A	B	B	B	B	A	B	B	B	B	B	H	B	B	A	A	A	A	H	H	A	A	A	B	H	B	B	A	B	B	A	A	B	A
		A	B	B	B	A	B	B	B	A	A	A	A	B	B	B	B	H	A	-	A	A	A	A	B	B	B	A	A	A	B	B	B	A	A	B	A	A	B	A	B	A	B	H	A	A	A	B	H
		A	A	B	A	A	A	A	H
GM2032		B	A	B	B	A	H	A	A	B	H	B	B	H	A	A	B	A	B	B	B	H	B	A	B	H	A	H	B	A	H	B	H	B	H	A	H	A	B	A	A	A	A	A	B	B	B	B	B
		B	A	A	A	A	A	A	B	A	A	B	A	B	A	A	A	A	A	A	B	A	B	H	A	A	B	A	B	B	A	B	A	A	B	B	A	B	A	B	B	B	A	B	A	H	B	A	A
		B	H	A	A	A	H	H	A	A	A	B	A	A	B	B	H	B	A	A	H	A	A	A	H	B	A	B	A	A	B	A	B	A	A	A	A	B	B	H	B	A	B	B	A	B	B	A	A
		A	H	A	B	B	A	A	H
GM890		B	B	B	B	A	B	B	B	B	A	B	A	A	B	B	A	B	B	A	B	B	A	B	A	A	B	A	A	B	A	A	B	B	A	B	B	B	B	B	B	A	B	B	A	B	A	B	B
		B	B	A	B	A	B	B	B	B	B	B	A	B	A	A	A	A	B	B	-	B	A	A	A	B	B	A	A	B	B	B	B	A	B	B	A	B	A	B	B	A	-	B	B	B	B	H	B
		-	A	A	B	B	B	B	A	H	B	B	B	A	H	A	B	B	-	B	B	A	A	A	A	B	B	A	A	A	B	B	B	B	A	A	B	B	A	A	B	B	B	-	B	B	B	A	A
		B	A	B	A	B	B	A	B
GM1971		B	A	B	B	H	H	B	A	-	A	B	A	H	H	H	B	B	B	A	B	B	A	B	A	A	A	A	A	A	H	A	B	A	B	A	A	B	A	A	B	B	B	A	B	H	B	A	B
		B	B	A	A	H	A	A	B	B	B	B	B	B	B	H	A	A	B	A	A	B	A	B	B	A	B	H	A	A	B	B	B	A	A	B	A	H	A	H	B	B	B	A	A	A	B	A	A
		B	B	A	H	B	B	-	A	A	A	A	B	A	B	B	B	B	B	B	A	H	A	B	B	B	B	H	B	B	B	A	H	B	B	B	B	B	A	A	A	B	B	-	-	B	B	A	B
		B	B	H	B	B	-	A	A
GM2156		H	B	A	B	A	A	A	A	B	B	A	H	H	B	B	H	A	H	A	B	A	A	B	H	A	B	B	A	A	H	A	H	A	A	B	A	B	H	A	A	-	B	A	A	A	A	H	H
		A	B	B	A	A	B	B	A	A	B	B	B	A	A	B	B	B	A	B	H	A	A	B	B	A	A	B	A	B	A	B	A	B	H	A	B	B	A	A	A	A	A	B	H	H	B	A	B
		-	H	A	A	H	A	A	A	A	A	A	B	A	A	B	B	B	A	A	B	B	A	A	B	B	B	A	A	B	A	A	A	A	H	B	B	A	H	-	B	B	A	B	A	A	B	H	A
		B	B	A	A	B	A	A	B
GM1655		A	C	A	C	A	A	A	-	-	C	A	C	A	C	C	A	C	C	C	-	C	C	A	A	C	C	A	C	C	C	C	C	C	A	C	C	C	C	-	A	-	A	C	C	A	-	C	C
		C	C	C	C	C	C	C	A	C	C	C	A	C	C	C	C	-	-	A	-	C	A	C	C	A	A	C	C	A	A	C	C	C	A	A	C	A	-	C	C	C	-	C	-	-	C	C	A
		-	A	A	C	C	A	A	A	C	-	A	C	C	C	-	C	C	-	A	C	A	C	A	C	C	A	A	-	A	C	C	A	C	A	C	A	C	C	-	A	C	C	-	-	C	C	C	A
		C	-	A	C	C	A	C	C
GM1959		B	B	B	B	B	B	B	H	A	A	B	A	B	A	B	A	H	B	A	B	B	B	B	A	H	B	B	B	A	H	B	B	B	A	A	H	A	B	A	A	B	A	B	B	B	B	B	A
		H	A	A	B	B	A	A	A	B	B	A	A	A	A	B	A	A	B	B	A	A	B	B	A	B	A	A	A	A	A	A	A	A	B	A	B	H	A	A	A	A	B	A	B	B	A	A	A
		A	A	B	A	A	A	B	A	A	A	B	B	B	B	A	B	B	-	A	A	B	A	A	B	H	A	B	A	B	B	B	B	B	A	B	A	B	A	A	B	B	A	-	-	A	B	A	H
		B	A	A	B	B	A	B	A
GM1076		A	A	H	A	B	H	B	H	-	A	H	A	H	B	A	A	H	A	A	H	A	B	A	A	H	B	A	A	H	B	A	A	A	B	A	A	A	B	A	A	-	B	H	A	A	B	A	A
		B	A	B	B	B	A	A	B	B	A	A	B	A	H	B	B	H	B	B	A	A	B	H	A	B	A	B	A	A	B	B	B	H	B	B	B	A	B	B	B	H	-	A	A	-	A	A	A
		A	H	H	B	B	B	B	A	-	B	A	B	A	B	H	B	A	-	A	A	H	A	A	B	H	A	A	A	B	B	A	A	B	H	A	A	B	A	A	B	A	H	-	B	H	H	A	A
		A	B	A	B	A	B	H	B
GM1311		A	A	A	B	A	H	A	A	A	B	A	H	B	H	B	B	B	B	A	A	B	A	A	A	H	H	H	B	A	H	B	H	B	A	B	H	H	B	B	H	B	H	B	A	A	A	A	A
		A	B	B	A	A	H	B	H	A	A	H	B	B	A	H	A	B	B	A	A	A	B	A	B	A	B	A	A	-	A	B	B	B	A	B	A	A	B	B	B	B	B	A	B	-	A	B	H
		B	B	B	A	A	B	B	A	A	A	B	H	H	B	A	A	B	B	A	B	B	A	A	A	A	B	A	A	A	B	A	A	B	B	A	H	B	B	B	B	A	B	A	A	H	B	B	A
		B	A	B	B	H	A	A	A
GM1961		B	D	D	D	D	D	B	D	D	B	D	D	B	B	B	D	B	D	B	B	B	B	B	D	B	D	D	D	D	B	B	B	B	B	D	D	B	D	D	D	B	D	B	D	D	D	D	D
		D	B	B	B	B	D	D	D	D	D	B	B	D	B	B	D	D	D	B	B	B	D	D	D	D	D	D	B	B	D	B	D	B	D	D	B	B	D	D	D	B	B	D	B	D	D	B	D
		B	D	B	B	D	B	D	D	B	B	D	B	B	D	-	B	D	D	B	B	D	B	D	D	D	D	D	D	B	D	D	B	B	D	D	D	B	B	D	D	B	-	B	D	D	B	B	D
		D	D	B	B	D	B	D	D
GM1489		A	A	A	A	B	A	B	A	A	B	B	A	H	H	H	A	H	A	B	B	H	A	B	B	A	A	B	A	A	A	A	A	A	A	A	A	B	B	A	A	B	A	B	A	A	H	B	B
		B	A	A	A	H	A	A	B	A	B	H	A	A	A	H	A	A	A	B	A	B	A	A	H	H	H	A	A	A	B	B	B	B	B	B	B	B	A	H	A	B	A	H	A	A	H	A	A
		A	B	A	B	B	B	B	B	A	H	A	A	A	A	A	B	A	A	A	B	B	B	A	B	B	H	A	H	A	B	B	A	A	A	A	A	A	A	H	B	B	H	A	H	H	A	A	A
		B	A	B	B	A	B	A	A
GM2246		B	B	B	B	A	B	B	B	B	A	B	A	A	B	B	A	H	B	A	B	B	A	B	A	A	B	A	A	B	A	A	B	B	A	B	B	B	B	B	H	A	H	B	A	B	A	A	B
		B	B	A	B	B	H	B	H	B	B	B	A	B	A	A	H	A	B	H	A	B	A	A	A	H	B	A	A	H	B	B	B	A	B	B	A	B	A	B	B	H	A	B	B	H	B	B	B
		A	B	A	B	B	B	B	A	H	B	B	B	A	H	A	B	B	B	H	B	A	A	A	A	H	B	A	A	A	B	B	B	A	A	A	H	H	A	A	B	B	B	A	B	B	B	A	A
		B	A	H	A	B	B	A	B
GM2808		A	H	H	A	-	B	B	A	A	B	H	A	A	A	A	A	H	A	B	B	A	A	A	A	A	H	H	B	B	B	A	A	A	A	A	B	B	B	B	B	A	B	B	A	B	A	B	A
		-	B	H	A	B	A	H	H	A	B	H	A	A	B	A	A	B	A	B	B	B	B	H	H	A	A	A	B	B	B	A	B	A	B	B	A	B	B	B	B	A	-	B	B	A	B	B	A
		A	A	B	A	B	B	A	B	B	H	B	H	B	B	A	B	A	B	B	B	A	A	A	H	H	H	B	B	H	H	H	B	-	B	A	B	B	H	B	B	B	B	B	A	A	H	B	B
		A	A	B	A	B	A	A	B
GM1954		A	B	A	A	A	B	H	B	A	B	B	B	H	B	A	B	B	A	A	A	B	B	B	A	A	B	H	B	A	H	B	B	B	H	B	H	A	H	H	B	A	A	A	B	A	A	A	H
		A	A	B	B	B	A	A	H	A	H	B	B	H	B	B	B	A	B	A	B	A	B	H	A	B	B	B	A	A	A	H	B	H	A	A	A	B	B	B	H	A	A	B	H	A	B	A	B
		B	B	A	B	A	B	B	B	B	A	B	B	A	H	A	B	B	A	B	B	B	A	H	H	H	B	B	B	A	A	A	B	H	A	H	A	A	B	A	B	A	B	B	B	B	B	A	A
		A	A	B	A	B	H	A	B
GM1880		A	A	H	A	B	B	B	H	-	A	A	A	H	B	A	B	A	A	A	B	A	B	A	A	A	B	A	H	A	A	A	A	A	B	A	B	A	B	A	A	B	B	B	A	A	A	-	A
		B	B	B	B	B	A	A	B	B	A	A	B	A	H	-	B	A	B	B	-	A	B	A	A	B	A	B	H	-	B	A	B	B	B	B	A	B	-	B	-	B	-	A	B	-	A	-	-
		B	H	H	-	B	B	-	-	-	-	B	B	A	-	-	B	A	-	-	-	-	A	A	B	H	H	-	-	-	-	-	-	-	-	-	-	-	H	-	-	A	-	-	-	-	-	A	A
		-	-	A	A	-	-	-	A
GM2444		A	B	A	A	B	A	A	A	B	B	H	A	H	H	H	A	A	A	H	B	B	A	A	B	H	H	A	A	B	H	A	A	A	B	A	A	B	B	B	B	B	B	A	A	A	A	A	B
		A	A	A	B	A	A	B	B	A	B	A	A	A	A	B	B	B	A	B	A	A	A	B	H	A	A	B	A	A	A	-	A	A	H	B	B	B	B	B	B	B	H	A	H	H	A	A	A
		B	B	A	A	A	A	A	A	A	B	B	B	A	A	A	A	A	A	A	A	A	B	B	B	H	A	B	B	A	A	A	B	A	A	A	A	A	B	A	H	A	H	A	A	A	A	A	A
		A	A	A	B	-	A	A	A
TC0A02		B	A	A	B	A	A	B	A	B	A	H	A	A	B	B	B	A	A	A	A	B	B	B	A	B	B	A	B	B	A	A	A	A	A	A	B	B	B	A	B	H	A	B	B	A	B	B	A
		B	B	B	B	A	A	A	A	A	A	B	A	A	A	A	B	A	B	B	A	A	B	H	H	B	A	A	A	A	A	B	A	B	A	A	H	B	B	A	B	A	-	A	B	B	H	-	A
		A	B	A	B	B	A	B	A	A	A	B	B	B	B	A	A	B	A	A	B	H	B	A	A	A	B	-	A	A	A	A	B	B	A	A	A	B	B	A	A	A	H	-	A	A	A	A	B
		A	A	A	B	A	A	A	B
GM1940		A	B	A	H	A	A	B	B	H	A	A	B	A	H	A	B	B	A	A	A	B	B	B	A	H	A	A	A	A	H	A	H	A	B	A	A	B	H	B	B	A	A	A	B	A	A	B	H
		A	B	A	H	H	A	H	H	A	A	A	B	B	B	A	B	A	A	B	B	B	B	H	H	B	A	B	B	B	B	A	A	H	H	B	B	A	B	H	B	B	H	H	H	H	A	A	B
		B	B	H	A	A	B	A	B	A	H	B	A	A	A	B	H	B	A	B	H	H	B	A	B	B	B	A	B	B	B	A	B	B	B	B	B	A	B	B	B	B	A	-	A	A	B	A	H
		B	A	B	B	A	H	B	A
GM2259		B	D	D	D	D	D	B	B	D	B	D	D	D	D	D	B	B	D	D	D	B	B	B	D	D	D	D	D	D	D	D	D	D	B	D	D	B	D	B	D	D	D	D	D	D	D	D	D
		D	B	D	D	D	D	D	D	D	D	D	B	B	B	B	B	D	D	B	D	B	B	D	D	B	D	B	D	B	B	D	D	D	D	B	B	D	B	B	B	B	-	B	D	D	B	D	B
		B	B	D	D	D	B	B	D	D	D	B	D	D	D	D	D	B	B	B	D	D	B	D	B	B	B	B	B	B	B	D	B	B	B	B	B	D	D	D	B	D	B	B	D	D	B	B	D
		B	D	B	B	B	B	B	D
GM2388		D	B	D	B	B	D	B	D	D	D	D	D	B	D	D	D	D	B	B	D	B	D	D	D	D	B	D	B	B	D	D	B	B	D	B	D	D	D	D	B	D	B	B	B	D	D	B	B
		D	D	D	B	D	B	D	D	D	D	D	B	D	B	B	B	D	B	B	-	D	B	D	D	D	B	D	D	D	B	D	D	D	D	D	D	B	B	D	D	D	B	D	D	D	B	D	B
		-	B	D	D	D	B	-	B	D	B	B	B	B	D	D	B	-	D	B	B	B	B	D	D	D	D	D	D	D	D	B	B	D	D	B	B	B	D	B	D	B	D	-	-	D	B	D	B
		D	D	B	B	D	D	D	B
GM1839		-	A	A	H	A	H	A	A	-	H	H	B	A	H	A	A	A	B	H	B	H	A	A	A	A	B	H	A	B	B	B	A	B	B	B	B	B	A	B	A	A	A	A	A	A	A	B	A
		A	B	A	A	A	A	-	B	A	A	B	A	B	B	A	H	B	A	A	A	H	A	-	A	A	A	A	A	A	H	B	B	B	B	B	A	A	-	B	A	A	A	H	A	A	A	B	B
		A	A	A	A	A	B	B	B	A	-	B	A	A	B	B	A	H	A	A	B	-	-	A	A	A	B	A	B	A	A	A	B	A	A	B	A	B	B	H	B	B	H	A	B	B	A	B	A
		B	A	H	B	B	B	A	B
GM1986		A	A	H	A	B	A	B	A	A	A	A	A	H	B	A	A	A	A	A	B	A	B	A	A	A	B	A	A	A	B	A	A	A	B	A	A	A	B	A	A	B	B	B	A	A	B	A	A
		B	A	B	B	B	A	A	B	B	A	A	B	A	B	B	B	A	B	B	A	A	B	A	A	B	A	B	A	B	B	A	B	B	B	B	A	A	A	B	B	B	-	A	A	A	A	A	A
		A	A	A	B	B	B	B	A	B	B	B	B	A	B	B	B	A	B	A	A	A	A	A	B	B	A	B	A	B	B	A	A	B	B	A	A	B	A	A	B	A	B	-	B	A	B	B	A
		A	B	B	B	B	A	A	B
GM2769		B	B	A	A	H	B	A	-	-	A	A	B	H	B	B	B	A	B	B	A	B	B	A	B	A	-	A	A	H	H	B	H	-	A	B	B	A	A	-	A	-	A	A	H	B	B	B	A
		B	A	H	A	A	A	-	H	B	B	A	A	B	A	B	A	B	A	A	A	B	B	B	H	B	A	A	B	B	B	B	B	B	B	B	H	A	-	A	A	B	A	A	A	H	A	-	A
		B	A	A	B	A	B	H	B	A	B	B	A	B	A	A	A	B	B	B	A	H	H	A	B	H	B	B	-	-	B	B	B	B	B	B	A	B	B	A	B	H	B	B	B	-	H	B	H
		H	B	B	A	B	H	B	A
GM1854		B	B	B	B	B	B	B	B	-	A	A	A	A	H	-	A	B	B	B	B	A	B	H	B	B	B	H	B	A	A	A	-	-	A	B	A	B	B	A	B	A	B	B	B	A	B	-	-
		B	B	B	A	A	B	B	B	B	B	A	B	-	A	A	B	A	B	B	A	B	B	A	H	B	A	A	B	-	B	A	H	B	A	B	B	A	-	B	A	A	B	B	A	-	A	A	B
		-	B	A	B	B	A	B	B	B	B	A	A	B	B	B	A	B	-	B	A	B	A	A	B	-	B	A	-	B	B	A	A	A	H	A	A	-	A	B	B	A	A	-	-	A	A	A	B
		B	B	B	B	B	A	A	A
GM2402		-	A	A	B	A	B	B	H	-	B	H	A	B	B	B	B	-	A	A	B	B	B	B	A	B	B	H	B	B	H	A	H	-	A	B	B	B	B	H	B	-	-	B	B	B	B	B	B
		B	B	A	B	A	B	B	A	A	B	B	B	B	B	-	B	H	B	A	A	A	B	-	A	B	A	A	A	B	A	B	A	B	B	A	B	B	B	A	B	H	B	A	B	-	B	-	B
		A	B	H	B	B	A	H	H	A	A	B	B	-	-	A	A	B	A	A	B	-	B	A	A	A	B	A	-	-	A	A	B	B	A	A	A	-	B	A	A	A	B	B	-	-	A	A	B
		A	A	A	B	A	A	A	B
GM2606		-	A	B	A	A	H	B	A	-	A	A	A	A	A	B	B	B	B	A	B	B	A	B	A	A	A	A	A	A	H	A	A	-	-	A	A	A	A	-	B	-	B	-	B	A	B	-	B
		B	B	A	A	B	A	A	B	B	B	B	A	B	A	-	A	-	A	B	A	B	A	B	-	B	A	A	A	-	A	-	B	A	A	B	-	-	A	A	-	B	B	A	-	-	B	A	A
		B	B	A	A	B	B	A	A	A	A	A	B	B	A	B	A	B	-	A	A	A	B	A	B	B	B	H	B	B	B	A	A	B	A	B	A	B	A	B	A	B	B	-	B	B	B	A	B
		B	A	H	B	B	A	B	H
GM951		B	B	H	A	B	B	A	B	B	A	A	H	A	H	B	B	A	A	B	B	A	H	A	A	H	B	B	H	B	H	H	A	B	B	A	B	B	B	B	A	B	B	B	B	A	B	A	A
		B	B	B	A	B	B	H	H	B	B	H	B	B	B	B	A	H	A	B	H	A	A	H	A	B	H	A	B	B	B	A	A	B	H	H	A	A	B	A	B	H	-	H	A	B	A	A	A
		-	A	A	A	B	A	A	A	B	A	B	A	H	H	H	A	A	H	A	A	A	B	A	A	H	B	H	B	B	B	H	B	B	B	A	B	B	B	H	B	A	H	A	B	B	B	A	B
		B	B	B	B	H	A	H	B
TC1A02		B	A	A	A	B	A	B	B	B	B	B	A	H	B	A	A	-	A	B	B	B	B	A	A	B	H	H	A	H	A	A	H	A	B	B	H	A	H	A	B	B	A	B	A	B	B	B	B
		A	A	B	A	H	B	A	A	A	B	B	B	A	A	B	A	H	A	A	B	B	A	A	A	A	A	A	B	A	A	A	B	H	A	A	A	H	A	A	B	H	H	B	A	-	A	H	B
		H	B	H	B	B	B	A	B	B	B	A	A	A	A	B	A	A	A	A	B	H	B	A	B	B	B	A	B	B	A	B	A	B	A	A	A	A	B	A	B	B	B	H	B	B	B	B	A
		B	A	A	B	A	B	A	A
GM2027		C	A	A	C	C	A	A	-	-	A	A	A	A	C	C	C	A	-	A	C	C	C	A	A	C	C	A	C	C	C	A	A	A	C	-	C	C	C	-	-	C	A	C	C	C	C	-	C
		C	A	A	C	A	A	A	C	A	A	C	C	C	A	A	C	C	C	C	A	A	C	C	C	C	A	C	A	A	A	C	A	C	A	A	A	C	A	A	C	C	A	A	C	-	C	C	A
		C	A	C	C	A	C	A	C	C	A	C	C	C	C	A	A	C	A	A	A	A	C	A	A	C	C	A	A	A	A	A	C	C	A	C	C	C	A	A	C	A	A	A	-	C	C	A	A
		A	A	A	C	C	A	A	C
GM1062		B	B	B	B	H	B	A	B	B	B	A	B	B	B	B	B	A	A	A	A	B	-	A	B	B	A	B	A	B	B	H	B	B	A	B	B	A	B	B	H	B	A	B	B	H	B	H	A
		A	B	B	A	A	B	B	H	B	A	H	A	A	H	-	-	-	-	-	-	-	-	-	-	-	-	-	-	-	-	-	-	-	-	-	-	-	-	-	-	-	-	-	-	-	-	-	-
		-	-	-	-	-	-	-	-	-	-	-	-	-	-	-	-	-	-	-	-	-	-	-	-	-	-	-	-	A	A	B	B	B	B	A	A	B	A	B	A	A	B	-	A	B	A	A	A
		B	A	A	A	B	A	B	H
GM1760		B	B	A	A	A	A	B	B	B	B	H	B	A	B	B	A	-	A	B	B	B	A	B	A	B	B	B	B	A	B	B	B	A	B	A	B	A	A	A	B	B	A	B	A	A	A	H	B
		A	A	B	B	B	A	A	H	A	A	B	B	A	B	B	B	A	A	B	B	B	A	H	B	A	A	A	B	B	A	B	B	B	H	A	A	B	A	A	A	B	B	A	B	-	A	B	B
		B	B	B	B	A	B	A	A	B	H	A	B	B	A	A	A	A	B	A	B	B	B	A	A	A	A	H	A	B	A	A	B	B	B	A	A	B	B	A	A	B	A	B	B	A	B	B	A
		A	B	B	B	H	B	B	A
GM2196		B	B	A	A	B	B	B	B	-	-	B	A	H	A	A	B	A	B	B	A	B	B	A	B	A	B	A	B	B	B	H	H	A	A	H	B	B	A	B	H	A	A	A	A	B	B	H	H
		B	A	A	H	A	A	A	B	A	B	A	A	B	A	B	A	B	A	B	A	B	H	H	H	A	B	H	B	A	A	B	B	B	B	B	A	B	B	H	A	A	A	B	A	H	B	B	A
		A	B	A	B	H	A	A	B	A	A	A	A	A	A	A	B	B	A	B	B	H	H	A	H	A	A	A	A	H	A	A	B	A	A	B	A	B	A	A	B	A	A	A	H	B	A	A	B
		B	A	B	B	B	B	B	H
GM2411		A	B	B	B	A	B	A	B	H	B	B	B	A	A	A	A	B	A	B	A	A	A	B	A	A	B	B	B	A	B	A	B	A	A	A	A	A	B	B	B	B	A	B	B	A	B	B	B
		A	A	B	B	B	B	B	B	A	B	A	B	B	A	A	A	B	A	B	H	B	A	B	B	A	A	A	A	B	B	B	A	A	B	B	A	A	B	A	-	A	B	B	B	A	A	B	B
		B	B	A	A	A	B	A	A	H	H	B	B	A	B	-	B	B	B	B	A	A	A	-	A	B	B	H	B	B	B	B	B	B	H	B	-	B	A	H	B	A	B	-	A	B	A	A	B
		H	B	A	A	H	A	B	B
GM1495		C	C	A	C	A	A	C	C	C	A	A	C	C	C	A	C	C	A	A	A	C	C	C	A	C	A	C	A	A	C	A	C	A	C	A	A	C	C	C	C	A	A	A	C	A	A	C	C
		A	C	A	C	C	A	A	C	A	A	A	C	C	C	A	C	A	A	C	C	C	C	C	A	C	A	C	A	C	C	A	A	C	C	C	C	-	C	C	C	C	C	C	C	C	A	A	C
		C	C	C	A	A	C	A	A	A	A	C	A	A	A	C	A	C	A	-	C	C	C	A	C	C	C	C	C	A	C	A	C	C	C	C	C	A	C	C	C	A	C	C	A	C	C	A	C
		C	A	C	C	C	C	C	A
GM2007a		B	B	B	B	B	A	B	B	B	B	B	B	H	A	A	B	A	B	B	A	A	A	A	A	B	A	B	A	H	B	A	A	B	B	B	B	A	B	A	B	A	A	B	A	B	A	B	B
		B	B	B	A	B	B	B	A	A	B	B	A	B	B	B	B	A	A	A	B	B	A	B	B	B	B	A	B	A	A	B	B	B	A	H	B	B	B	A	B	A	B	A	B	B	B	B	A
		B	B	B	A	B	B	B	A	B	B	A	A	B	B	A	A	A	A	A	A	B	A	B	A	A	B	B	A	B	B	A	A	B	A	A	B	A	B	A	A	A	A	B	B	A	A	B	B
		A	A	A	A	A	B	B	A
GM2007b		A	A	A	B	B	A	B	H	B	A	A	B	H	A	A	B	B	B	B	B	A	B	B	B	H	A	B	A	H	A	B	B	B	B	B	A	A	A	B	A	B	B	A	B	A	B	A	B
		H	A	A	B	A	A	A	H	B	A	B	A	A	A	A	A	A	A	B	H	B	B	A	H	A	A	A	A	H	B	B	A	B	A	H	B	A	B	B	A	A	A	B	H	B	B	B	B
		A	A	B	B	B	B	A	A	H	A	B	B	H	B	B	B	B	A	H	A	A	B	A	A	A	A	A	B	A	A	H	B	A	H	B	A	A	A	A	B	B	A	B	H	B	B	A	A
		A	H	B	A	B	B	A	A
GM2779		B	B	A	H	A	A	B	B	B	A	A	B	B	B	A	B	B	A	A	A	B	B	B	A	B	A	B	A	A	H	A	H	A	B	A	A	B	B	B	B	A	A	A	H	A	A	B	H
		A	B	A	H	H	A	A	B	A	A	A	B	B	H	A	B	A	A	B	-	B	B	B	A	B	A	-	A	B	B	A	A	B	B	B	B	A	B	H	B	B	B	H	B	H	A	A	B
		B	B	H	A	A	B	A	H	A	A	B	A	A	H	B	A	B	H	B	H	H	B	A	B	B	B	B	B	B	B	A	B	B	B	B	B	A	B	B	B	A	-	B	A	B	B	A	H
		B	A	B	B	H	H	B	A
GM1047		A	H	A	A	A	H	A	A	B	H	H	A	H	B	A	A	H	B	B	A	A	B	A	B	A	B	H	B	B	B	A	H	B	A	A	B	H	A	A	A	B	H	B	A	B	A	B	A
		B	B	A	B	A	A	A	A	A	A	A	B	B	B	-	B	A	A	B	A	B	A	B	B	A	-	B	B	A	A	H	A	A	B	A	A	A	A	A	H	B	B	A	A	B	B	A	A
		A	B	A	A	A	A	A	A	B	B	B	A	A	B	H	B	A	B	B	B	H	B	A	A	A	B	A	B	A	A	B	B	A	B	B	A	A	A	A	A	A	B	A	B	B	A	A	A
		A	A	B	B	B	B	A	H
GM2528		B	A	A	B	B	H	H	B	B	A	H	A	A	B	B	B	A	B	B	B	B	B	A	B	B	B	B	A	B	H	A	A	A	B	A	B	A	B	A	B	A	A	B	B	A	B	H	A
		B	A	A	H	B	A	A	A	B	H	B	B	H	B	B	B	B	B	B	H	A	B	A	A	A	A	A	B	A	B	A	A	B	A	H	H	B	B	A	B	A	-	A	H	B	A	B	H
		H	-	A	B	H	B	A	A	H	A	B	B	B	A	-	A	B	A	-	A	-	-	A	A	A	B	A	A	-	A	H	B	H	A	B	A	B	A	A	B	A	A	-	-	B	H	A	A
		B	A	-	-	A	A	B	B
GM2480		B	B	B	B	A	-	B	B	-	A	B	A	A	B	B	A	H	B	A	B	B	A	B	B	A	B	A	A	B	A	A	B	B	A	B	B	B	B	B	B	A	B	B	A	B	A	A	B
		B	B	A	B	B	B	A	B	B	A	B	A	B	A	A	B	A	B	B	A	B	A	A	A	B	B	A	A	A	B	B	B	A	B	B	A	B	A	B	B	A	B	B	B	B	B	B	B
		A	B	A	B	B	B	A	A	-	B	B	B	A	A	A	B	B	B	B	B	A	A	A	A	H	H	B	A	A	B	-	B	-	A	A	A	H	A	-	H	B	B	B	B	B	B	H	A
		B	A	H	A	B	B	B	B
GM2359		A	A	A	A	A	H	B	A	B	H	B	A	B	B	A	A	H	B	B	A	B	B	A	B	B	B	B	B	H	B	A	H	A	A	A	B	H	A	A	H	B	B	B	A	B	A	H	A
		B	B	A	B	B	A	H	A	A	A	A	B	B	B	A	B	A	B	A	B	B	A	B	B	A	A	B	A	A	H	-	A	H	H	A	A	A	H	A	H	H	H	B	A	B	B	A	A
		A	B	A	A	A	A	A	A	B	B	B	A	A	B	H	H	A	A	B	B	B	B	B	A	A	B	B	B	A	A	H	A	A	B	B	A	A	A	A	A	A	B	H	B	B	A	A	B
		A	A	B	B	B	A	B	A
GM2792		A	A	A	A	A	A	A	A	B	A	H	A	H	B	A	A	H	B	B	A	B	B	A	B	A	B	H	B	H	B	A	A	A	A	A	B	H	A	A	A	B	B	B	A	B	A	B	A
		B	B	A	B	B	A	A	A	A	A	A	B	B	B	A	B	A	B	A	B	B	A	B	B	A	A	B	A	A	A	H	A	A	B	A	A	A	A	A	H	A	A	B	A	B	B	A	A
		A	B	A	A	A	A	A	A	B	B	B	A	A	B	A	H	A	B	B	B	H	B	A	A	A	A	H	B	A	A	H	H	A	B	B	A	A	A	A	A	A	B	A	B	B	A	A	A
		A	A	B	B	B	A	B	A
[truncated: 1,639 more rows]
[truncated: 152 more columns]
