# Supplementary material for: An International Reference Consensus Genetic Map with 897 Marker Loci Based on 11 Mapping Populations for Tetraploid Groundnut (Arachis hypogaea L.)
Source: PLoS One. 2012 Jul 18;7(7):e41213. doi: 10.1371/journal.pone.0041213 (PMC3399818; doi:10.1371/journal.pone.0041213)
Supplement: Table S6 — List of the “A” and “B” genome specific markers mapped in the reference consensus genetic map. This table provides list of SSR markers identified specific to A and B genomes of the tetraploid groundnut. (XLS) [file pone.0041213.s008.xls]

## Sheet: Table S6
Table S6: List of the "A" and "B" genome specific markers mapped in the reference consensus map
S.no	A genome specific markers		S.no	B genome specific markers
1	Ad91O22		1	AC2B05
2	Ad92L24		2	AC2C05
3	Ad93P14		3	AC2C08
4	Ah-074		4	AC2C12
5	Ah-191		5	Ah-296
6	Ah-193		6	Ah-394
7	Ah-20		7	Ah3TC12A01
8	Ah-208		8	Ah3TC13E05
9	Ah229		9	Ah3TC19E01
10	Ah3TC22H12		10	Ah3TC21G01
11	Ah3TC23H09		11	Ah3TC22F10
12	Ah3TC28B01		12	Ah3TC23B10
13	Ah3TC31H02		13	Ah3TC23D04
14	Ah3TC31H03		14	Ah3TC23H10
15	Ah3TC39C01		15	Ah3TC24B05
16	Ah3TC39E08		16	Ah3TC25G11
17	Ah3TC41A10		17	Ah3TC40E08
18	Ah3TC41C11		18	Ah3TC41A11
19	Ah6-125		19	Ai119J6
20	Ah-636		20	Ai119P2
21	Ah-659		21	Ai121G16
22	gi-4925		22	Ai123K14
23	IPAHM290		23	Ap152
24	IPAHM395		24	gi-0342
25	IPAHM684		25	gi-0460
26	PM049		26	gi-4755
27	PM120		27	IPAHM023
28	PM204		28	IPAHM037
29	PM230		29	IPAHM282
30	RM2D04		30	IPAHM354
31	RN21H01		31	IPAHM455
32	RN31B05		32	IPAHM524
33	RN5H02		33	PM050
34	Seq10D04		34	PM137
35	Seq11D04		35	PM183
36	Seq11G03		36	PM210
37	Seq12E03		37	RM9A03
38	Seq12E10		38	Seq10C12
39	Seq12F07		39	Seq12B06
40	Seq13E06		40	Seq13A07
41	Seq14F05		41	Seq14C11
42	Seq15D02		42	Seq14E08
43	Seq15F12		43	Seq14H06
44	Seq17E03		44	Seq15B01
45	seq18C05		45	Seq15C10
46	Seq19E09		46	Seq16C06
47	Seq19G05		47	Seq16C07
48	Seq19G07		48	Seq17E01
49	Seq3A01		49	Seq17F06
50	Seq3A08		50	Seq18B08
51	Seq3E05		51	Seq18E07
52	Seq9B04		52	Seq18G10
53	TC1E05		53	Seq19A05
54	TC2D06		54	Seq19B12
55	TC3G05		55	Seq19D06
56	TC3H02		56	Seq19D09
57	TC4F12		57	Seq19F4
58	TC4G05		58	Seq2B10
59	TC4H02		59	Seq2C04
60	TC9B07		60	Seq2D12
61	TC9B08		61	Seq2G04
62	TC9C06		62	Seq4A11
			63	Seq4E08
			64	Seq7G02
			65	Seq7H06
			66	Seq9G05
			67	Seq9G12B
			68	TC11B11
			69	TC11H06
			70	TC3D07
			71	TC4D09
			72	TC7D03
